# Supplementary material for: NMUR1 in the NMU-Mediated Regulation of Bone Remodeling
Source: Life (Basel). 2021 Sep 29;11(10):1028. doi: 10.3390/life11101028 (PMC8538501; doi:10.3390/life11101028)
Supplement: Supplementary file 1 [file life-11-01028-s001.zip]

Archive with 5 entries (5 files):
- life-1372215-supplementary.pdf
- Supplemental_Table_S1.xlsx
- Supplemental_Table_S2.xlsx
- Supplemental_Table_S3.xlsx
- Supplemental_Table_S4.xlsx
