# Supplementary material for: NMUR1 in the NMU-Mediated Regulation of Bone Remodeling
Source: Life (Basel). 2021 Sep 29;11(10):1028. doi: 10.3390/life11101028 (PMC8538501; doi:10.3390/life11101028)
Supplement: Supplementary file 1 [file life-11-01028-s001.zip › Supplemental_Table_S1.xlsx]

## Sheet: GAPDH
Targets	Average Signal of Replicate Spots						Normalized to GAPDH							Ratio (target/GAPDH)				P value
	Slide 1 (4000025764)	Slide 2 (4000025765)	Slide 3 (4000025768)	Slide 4 (4000025769)	Slide 5 (4000025772)	Slide 6 (4000025773)	Slide 1 (4000025764)	Slide 2 (4000025765)	Slide 3 (4000025768)	Slide 4 (4000025769)	Slide 5 (4000025772)	Slide 6 (4000025773)		Wild Type		Nmu-KO
														Mean	SEM	Mean	SEM
Abl1 (Ab-204)	5313.17	18996.7	10944.7	4575.67	15899	7996	11.1232	36.5438	25.1891	10.0234	37.0894	17.6318		24.2853	7.35219	21.5815	8.05902	0.816546
Abl1 (Ab-754/735)	420.333	377.833	356.667	479.5	324.5	275.833	0.879972	0.726836	0.820867	1.05038	0.756998	0.608232		0.809225	0.0445883	0.805205	0.129894	0.97885
Abl1 (Phospho-Thr754/735)	461.833	460.167	411.833	401.333	372	361.167	0.966853	0.88522	0.947833	0.879153	0.867807	0.796398		0.933302	0.0246601	0.847786	0.0259018	0.0752294
Abl1 (Phospho-Tyr204)	337	360	321.333	296.5	288.167	243	0.705513	0.69253	0.739547	0.649507	0.67224	0.535832		0.71253	0.014019	0.619193	0.0421937	0.147369
Abl1 (Phospho-Tyr412)	330.333	362.167	299.167	359.167	299.5	301	0.691556	0.696698	0.688531	0.786783	0.698678	0.663727		0.692262	0.00238378	0.716396	0.0366115	0.577752
AKT (Ab-308)	489.667	451.333	418	453.833	438.167	453.667	1.02512	0.868227	0.962025	0.994158	1.02216	1.00037		0.951791	0.0455799	1.00556	0.00849093	0.35922
AKT (Ab-326)	530.5	557	508.5	488.667	436.167	512.667	1.11061	1.0715	1.17031	1.07046	1.0175	1.13047		1.11747	0.0287307	1.07281	0.0326329	0.363227
AKT (Ab-473)	560.333	482.167	429.167	475	517.833	499.333	1.17306	0.927541	0.987725	1.04053	1.20801	1.10107		1.02944	0.0738819	1.11653	0.048963	0.389211
AKT (Phospho-Ser473)	270	299.833	306	302.167	300	284.667	0.565248	0.576787	0.704258	0.66192	0.699844	0.62771		0.615431	0.0445381	0.663158	0.0208325	0.407055
AKT (Phospho-Thr308)	358.667	417.5	379.833	358	344.667	327.5	0.750872	0.803142	0.874185	0.784228	0.804044	0.722161		0.8094	0.0357345	0.770144	0.0246641	0.423017
AKT (Phospho-Tyr326)	346.5	411.167	344.833	396.667	332.667	380.333	0.725401	0.790959	0.793633	0.86893	0.77605	0.838662		0.769997	0.0223115	0.827881	0.0273488	0.179217
AKT1 (Ab-124)	1237.17	2014	1242	1293.83	1329.67	1594.67	2.59002	3.87432	2.85846	2.83425	3.10187	3.51635		3.1076	0.391113	3.15082	0.198423	0.927775
AKT1 (Ab-246)	390.833	393.167	328.667	356.333	318	294.333	0.818214	0.756332	0.756425	0.780577	0.741835	0.649026		0.77699	0.0206117	0.723813	0.0390299	0.313757
AKT1 (Ab-450)	343.333	384.833	348.667	389.833	330.833	296	0.718772	0.740301	0.802455	0.853961	0.771773	0.652701		0.753843	0.0250881	0.759478	0.0584231	0.935499
AKT1 (Ab-474)	3741.67	5112	3848.67	4110.17	3942.17	4892.5	7.83322	9.83392	8.85769	9.00365	9.19635	10.7883		8.84161	0.577609	9.66277	0.565514	0.367178
AKT1 (Ab-72)	381	399	425	430.333	392.5	372.5	0.797627	0.767554	0.978136	0.94268	0.91563	0.821389		0.847772	0.0657574	0.893233	0.0367608	0.587042
AKT1 (Phospho-Ser124)	298.5	307.5	350.167	386.833	329	302	0.624913	0.591536	0.805907	0.84739	0.767496	0.665932		0.674119	0.066595	0.760272	0.0525068	0.37002
AKT1 (Phospho-Ser246)	397.5	401.833	439	409	339	394.833	0.83217	0.773004	1.01036	0.895947	0.790824	0.870636		0.871844	0.0713315	0.852469	0.0316767	0.821263
AKT1 (Phospho-Thr450)	369.667	372	417.167	480.667	395	343.833	0.773901	0.715614	0.960107	1.05294	0.921462	0.758177		0.816541	0.073729	0.910859	0.0852554	0.450702
AKT1 (Phospho-Thr72)	372.833	306	346.833	339.667	282.333	324.667	0.78053	0.58865	0.798236	0.744067	0.658631	0.715913		0.722472	0.0671058	0.706204	0.0251364	0.837355
AKT1 (Phospho-Tyr474)	630.5	689.667	656.833	696.167	508.333	709.667	1.31996	1.32671	1.5117	1.52501	1.18585	1.56487		1.38612	0.0628191	1.42524	0.120248	0.791765
AKT2 (Ab-474)	349.333	366.667	345	355.167	336.5	339.167	0.731333	0.705354	0.794016	0.778021	0.784992	0.747887		0.743568	0.0263154	0.7703	0.0113859	0.426216
AKT2 (Phospho-Ser474)	402.167	445	395.667	433.833	382.5	395.833	0.84194	0.856044	0.910625	0.950347	0.892302	0.872841		0.869536	0.020944	0.905163	0.0232799	0.319418
Beta actin	5390.67	6553.17	3777.33	4761.5	4725.5	6173.17	11.2854	12.6063	8.69352	10.4304	11.0237	13.6123		10.8617	1.14921	11.6888	0.97686	0.613332
c-Abl (Ab-412)	565.167	675.667	524.333	555.5	492.167	487.333	1.18318	1.29978	1.20675	1.21687	1.14813	1.0746		1.2299	0.0355927	1.14654	0.0410754	0.201258
c-Abl (Phospho-Tyr245)	402.833	385.667	379	406.167	341	393.333	0.843336	0.741904	0.872267	0.889741	0.79549	0.867328		0.819169	0.0395247	0.850853	0.0284276	0.554043
c-Abl (Phospho-Tyr412)	440.667	507	397.667	442.333	365.667	395.667	0.92254	0.975313	0.915228	0.968967	0.853033	0.872473		0.937694	0.0189275	0.898158	0.0358466	0.40059
CBP (Inter)	380	312.167	332.167	382.833	277.667	327.5	0.795534	0.600513	0.76448	0.838627	0.647745	0.722161		0.720176	0.0604992	0.736178	0.0555469	0.855084
cofilin (Ab-3)	348.167	419.167	361.333	379.5	373	345	0.72889	0.806348	0.831607	0.831325	0.87014	0.76075		0.788949	0.0309017	0.820738	0.0320188	0.514503
cofilin (Phospho-Ser3)	400.167	630.167	342	369.5	305.167	415.667	0.837753	1.21225	0.787112	0.809419	0.711897	0.916575		0.945704	0.134071	0.812631	0.0591071	0.43622
ERK1/2 (N-term)	358.833	360.333	405.333	389.333	327.5	324	0.751221	0.693171	0.932873	0.852866	0.763997	0.714443		0.792422	0.0721974	0.777102	0.0404929	0.864471
ERK1-p44/42 MAP Kinase (Ab-202)	505.667	552.167	503	448.5	463.5	484.5	1.05862	1.0622	1.15765	0.982475	1.08126	1.06836		1.09282	0.032431	1.04403	0.0310023	0.33806
ERK1-p44/42 MAP Kinase (Ab-204)	325.5	377.167	364.333	331.333	301.833	290.167	0.681438	0.725553	0.838512	0.725812	0.704121	0.639838		0.748501	0.0467726	0.689924	0.0258138	0.350327
ERK1-p44/42 MAP Kinase (Phospho-Thr202)	645.333	722.833	642.5	642.667	520.833	554.5	1.35101	1.39051	1.47871	1.40781	1.21501	1.22271		1.40674	0.0377467	1.28184	0.0630236	0.180029
ERK1-p44/42 MAP Kinase (Phospho-Tyr204)	389.667	554.5	412	464.333	386.167	491	0.815771	1.06669	0.948216	1.01716	0.900855	1.08269		0.943558	0.0724709	1.00024	0.0531689	0.565452
ERK3 (Ab-189)	335.833	351.5	331.167	341.333	278.333	293.833	0.70307	0.676178	0.762179	0.747718	0.6493	0.647924		0.713809	0.0254002	0.681647	0.0330378	0.485974
ERK3 (Phospho-Ser189)	338.167	403.833	305	336.333	329.667	323.333	0.707955	0.776852	0.701956	0.736765	0.769051	0.712973		0.728921	0.0240277	0.739597	0.0162501	0.733931
ERK8 (Phospho-Thr175/Tyr177)	286.833	331.5	285.333	360	275	272.667	0.600488	0.637704	0.656694	0.788609	0.641524	0.60125		0.631629	0.0165069	0.677128	0.0569403	0.512871
Gab2 (Ab-623)	366.833	371.5	379.333	394.333	347.5	352	0.767969	0.714652	0.873034	0.863819	0.810653	0.776185		0.785219	0.0465273	0.816886	0.0254889	0.591342
Gab2 (Phospho-Tyr643)	1363	1941.67	1854.17	1573.67	2047	2011	2.85345	3.73517	4.26736	3.44724	4.77527	4.4344		3.61866	0.412295	4.21897	0.398213	0.35414
GAPDH	477.667	519.833	434.5	456.5	428.667	453.5	1	1	1	1	1	1		1	0	1	0	ND
JNK1/2/3 (Ab-183/185)	345.667	362.833	340.5	379	297	305.667	0.723657	0.69798	0.783659	0.83023	0.692846	0.674017		0.735099	0.0253865	0.732364	0.0492338	0.963739
JNK1/2/3 (Phospho-Thr183/Tyr185)	413.667	392.667	401.667	410.333	380.833	353.833	0.866015	0.75537	0.924434	0.898868	0.888414	0.780228		0.848607	0.0495747	0.855837	0.0379246	0.91373
JNKK (MKK4) (Inter)	326.167	331.5	334	341	306.5	273	0.682833	0.637704	0.7687	0.746988	0.715008	0.601985		0.696412	0.0384198	0.687993	0.0439842	0.892467
LIMK1 (Ab-508)	420	446.5	432.167	456.333	396	372.667	0.879274	0.858929	0.99463	0.999635	0.923795	0.821757		0.910944	0.0422529	0.915062	0.0515343	0.953803
LIMK1 (Phospho-Thr508)	311.167	317.333	297.333	320.333	282.167	279.833	0.651431	0.610452	0.684311	0.701716	0.658243	0.617053		0.648731	0.021364	0.659004	0.0244432	0.767774
MAP3K1/MEKK1 (Phospho-Thr1381)	410	357.167	367	359.667	307.167	309.167	0.858339	0.687079	0.844649	0.787879	0.716563	0.681735		0.796689	0.0549473	0.728725	0.0312388	0.357191
MKK3 (Ab-189)	579.667	565	493	532.167	482.5	483	1.21354	1.08689	1.13464	1.16575	1.12558	1.06505		1.14502	0.0369278	1.1188	0.0292683	0.608951
MKK3 (Phospho-Ser189)	288.5	314	292.333	320	269.167	258.667	0.603978	0.60404	0.672804	0.700986	0.627916	0.570379		0.62694	0.0229318	0.633093	0.0377918	0.897373
MKK3/MAP2K3 (Ab-222)	424.333	389.333	417.167	435	419.167	367.5	0.888346	0.748958	0.960107	0.952903	0.977838	0.810364		0.865804	0.0619869	0.913702	0.0521679	0.587052
MKK3/MAP2K3 (Phospho-Thr222)	370.833	335.5	320.333	339.833	282.833	286.167	0.776343	0.645399	0.737246	0.744432	0.659798	0.631018		0.719663	0.0388092	0.678416	0.0340376	0.469741
MKK6 (Ab-207)	1456.5	1483.67	1395.67	1321.67	1521.5	1546.5	3.0492	2.85412	3.21212	2.89522	3.54938	3.41014		3.03848	0.103485	3.28491	0.19895	0.351892
MKK6 (Phospho-Ser207)	414.333	550.833	477.5	465.5	426.5	474	0.867411	1.05963	1.09896	1.01972	0.994946	1.0452		1.00867	0.0715362	1.01995	0.0145088	0.890362
mTOR (Ab-2446)	348.667	340.667	323.5	374.5	280	272.333	0.729937	0.655338	0.744534	0.820372	0.653188	0.600515		0.709936	0.0276224	0.691358	0.0662749	0.814444
mTOR (Ab-2448)	398	485.833	380.667	436.333	439.167	413.167	0.833217	0.934594	0.876103	0.955823	1.02449	0.911062		0.881305	0.0293805	0.963793	0.0329867	0.136193
mTOR (Ab-2481)	366.667	431.833	455.5	454.833	409.167	391.333	0.76762	0.830715	1.04833	0.996349	0.95451	0.862918		0.882222	0.0850283	0.937926	0.0394007	0.596522
mTOR (Phospho-Ser2448)	452.333	578.833	501.667	465.333	398.667	435.167	0.946964	1.1135	1.15458	1.01935	0.930016	0.959574		1.07168	0.0634767	0.969646	0.0262759	0.245011
mTOR (Phospho-Ser2481)	403.167	424.667	404.5	422	350	385.5	0.844033	0.816929	0.930955	0.924425	0.816485	0.850055		0.863972	0.0343932	0.863655	0.0318929	0.994929
mTOR (Phospho-Thr2446)	499.833	517.167	471.833	487	395.5	402.5	1.04641	0.99487	1.08592	1.06681	0.922628	0.887541		1.0424	0.0263608	0.958994	0.0548526	0.267666
Myc (Ab-358)	8234.83	10556.5	11654.2	10733.2	17312	14062	17.2397	20.3075	26.822	23.5119	40.3857	31.0077		21.4564	2.8252	31.6351	4.88114	0.162961
Myc (Ab-373)	593.167	445.333	412.667	447.667	484.833	443.5	1.2418	0.856685	0.949751	0.98065	1.13103	0.977949		1.01608	0.116014	1.02988	0.0505816	0.920695
Myc (Ab-58)	1169.17	1231.83	1268.33	1468.67	1290.33	1376	2.44766	2.36967	2.91906	3.21723	3.01011	3.03418		2.5788	0.171616	3.08717	0.0653998	0.0829677
Myc (Ab-62)	361.667	437.667	355.5	375.333	343.833	334.5	0.757153	0.841937	0.818182	0.822198	0.8021	0.737596		0.805757	0.0252511	0.787298	0.025519	0.634235
Myc (Phospho-Ser373)	309.667	404.167	385.167	393.167	344.833	334.167	0.64829	0.777493	0.88646	0.861263	0.804432	0.736861		0.770748	0.0688362	0.800852	0.0359563	0.724023
Myc (Phospho-Ser62)	353.333	396.167	321	345.333	294.5	301.333	0.739707	0.762103	0.73878	0.75648	0.687014	0.664462		0.746863	0.00762459	0.702652	0.0276904	0.247514
Myc (Phospho-Thr358)	487.167	604.667	444.5	511.167	481.167	483.667	1.01989	1.16319	1.02301	1.11975	1.12247	1.06652		1.0687	0.0472558	1.10291	0.0182145	0.554811
Myc (Phospho-Thr58)	509.5	628.333	423.167	471.5	471	469.167	1.06664	1.20872	0.973916	1.03286	1.09876	1.03455		1.08309	0.0682794	1.05539	0.0216899	0.730615
p300/CBP (C-term)	377.5	377.167	400.333	383.5	345	342.167	0.7903	0.725553	0.921366	0.840088	0.804821	0.754502		0.812406	0.0575967	0.799804	0.0248335	0.854832
p38 MAPK (Ab-180)	500.333	528.5	480	498.833	462	527.333	1.04745	1.01667	1.10472	1.09273	1.07776	1.16281		1.05628	0.0257971	1.1111	0.0262123	0.210344
p38 MAPK (Ab-182)	3549.83	3889	2541.33	2820.17	2979	4105.83	7.43161	7.48124	5.84887	6.1778	6.94946	9.05366		6.92057	0.536045	7.39364	0.859381	0.669168
p38 MAPK (Ab-322)	352.333	349.667	364.667	354.833	302.167	301.167	0.737613	0.672651	0.839279	0.777291	0.704899	0.664094		0.749848	0.0484886	0.715428	0.0330985	0.593085
p38 MAPK (Phospho-Thr180)	321.5	377.333	320	348.167	290.667	299.667	0.673064	0.725874	0.736479	0.762687	0.678072	0.660786		0.711805	0.0196113	0.700515	0.031484	0.778787
p38 MAPK (Phospho-Tyr182)	377.333	468.167	346.833	394.833	327.5	350.333	0.789951	0.900609	0.798236	0.864914	0.763997	0.77251		0.829599	0.0355857	0.800474	0.0323138	0.57756
p38 MAPK (Phospho-Tyr322)	298	324.333	345.667	364.667	286	272	0.623866	0.623918	0.79555	0.798832	0.667185	0.599779		0.681111	0.0572195	0.688599	0.0584504	0.931469
PAK1 (Ab-204)	373.5	379	383	420	394.167	343	0.781926	0.72908	0.881473	0.920044	0.919518	0.75634		0.797493	0.0446754	0.8653	0.0544806	0.392284
PAK1 (Ab-212)	464.833	483.333	379	400.333	370.667	412	0.973133	0.929785	0.872267	0.876962	0.864697	0.90849		0.925062	0.0292132	0.883383	0.0130431	0.290479
PAK1 (Phospho-Ser204)	578.667	607.167	630.833	592.167	535.5	540.333	1.21144	1.168	1.45186	1.29719	1.24922	1.19147		1.2771	0.0882743	1.24596	0.0305608	0.76507
PAK1 (Phospho-Thr212)	439.833	474.833	482.333	519.5	433.667	485.667	0.920796	0.913434	1.11009	1.13801	1.01166	1.07093		0.981439	0.0643596	1.07353	0.0364952	0.29742
PAK1/2 (Ab-199)	432	428.5	375	439	346.833	359.667	0.904396	0.824303	0.863061	0.961665	0.809098	0.793091		0.86392	0.0231251	0.854618	0.0537226	0.884711
PAK1/2 (Phospho-Ser199)	370.5	370.167	407.167	441	363.667	327	0.775645	0.712087	0.937092	0.966046	0.848367	0.721058		0.808275	0.066971	0.845157	0.07074	0.724266
PAK1/2/3 (Ab-141)	375.833	395.5	322.333	358.833	303	296.833	0.786811	0.760821	0.741849	0.786053	0.706843	0.654539		0.76316	0.013032	0.715812	0.0382289	0.342083
PAK1/2/3 (Ab-423/402/421)	29007.5	26943.8	24118.8	21245.8	24689.7	30833.3	60.7275	51.8317	55.5094	46.5407	57.5964	67.9897		56.0229	2.5808	57.3756	6.19278	0.854548
PAK1/2/3 (Phospho-Ser141)	392	396.5	427.167	430.5	355.167	368.833	0.820656	0.762744	0.983122	0.943045	0.828538	0.813304		0.855508	0.0659611	0.861629	0.0409448	0.941642
PAK1/2/3 (Phospho-Thr423/402/421)	367.167	367.667	391	447	360	380.833	0.768667	0.707278	0.899885	0.979189	0.839813	0.839765		0.791943	0.0568058	0.886256	0.0464668	0.270642
PAK2 (Ab-192)	350	355	390.833	406	358.667	322.667	0.732729	0.682911	0.899501	0.889376	0.836703	0.711503		0.771714	0.0654923	0.812527	0.052751	0.653914
PAK2 (Ab-197)	516.333	556.667	751.833	684.5	705.5	761.5	1.08095	1.07086	1.73034	1.49945	1.6458	1.67916		1.29405	0.218166	1.60814	0.0551898	0.284345
PAK2 (Phospho-Ser192)	365	360.5	397.667	406.5	305.167	325.5	0.764131	0.693492	0.915228	0.890471	0.711897	0.717751		0.79095	0.0653994	0.773373	0.0585733	0.851196
PAK2 (Phospho-Ser20)	369.5	351.5	363.333	386.167	324.167	344	0.773552	0.676178	0.83621	0.845929	0.756221	0.758545		0.76198	0.0465582	0.786898	0.0295231	0.678696
PAK3 (Ab-154)	398.5	420.667	488.833	444.333	396.333	412.167	0.834264	0.809234	1.12505	0.973348	0.924572	0.908857		0.922848	0.101358	0.935592	0.0194152	0.912323
PAK3 (Phospho-Ser154)	383.167	444.5	452.667	441.833	345.167	362.5	0.802163	0.855082	1.04181	0.967871	0.80521	0.799338		0.899685	0.0726861	0.857473	0.0552251	0.669447
PAK4/PAK5/PAK6 (Ab-474)	365.333	420.333	449.333	458.5	417.333	437.333	0.764829	0.808592	1.03414	1.00438	0.973561	0.964351		0.869187	0.083438	0.980765	0.0121039	0.3122
PI3-kinase p85-alpha (Phospho-Tyr607)	337.5	348.667	359.333	362.833	304.833	286.833	0.70656	0.670728	0.827004	0.794816	0.71112	0.632488		0.734764	0.0472659	0.712808	0.0468675	0.758062
PI3-kinase p85-subunit alpha/gamma (Ab-467/199)	370.5	417.667	380.833	448.167	338.5	317.333	0.775645	0.803463	0.876486	0.981745	0.789658	0.699743		0.818532	0.0300695	0.823715	0.083169	0.957597
PI3-kinase p85-subunit alpha/gamma (Phospho-Tyr467/199)	424.333	438	414.667	538.333	365.5	398.333	0.888346	0.842578	0.954354	1.17926	0.852644	0.878354		0.895093	0.0324428	0.970087	0.104851	0.554931
PKC alpha (Ab-657)	344.833	336	357.333	338.833	274.167	276.833	0.721912	0.646361	0.822401	0.742242	0.63958	0.610437		0.730225	0.0509881	0.664086	0.039973	0.368095
PKC alpha (Phospho-Tyr657)	369	396.833	425.833	382.833	326.5	321.5	0.772505	0.763386	0.980054	0.838627	0.761664	0.708931		0.838648	0.0707517	0.769741	0.0376574	0.452224
PKC alpha/beta II (Ab-638)	352	365.333	383.333	375.333	335	327.667	0.736916	0.702789	0.88224	0.822198	0.781493	0.722528		0.773982	0.0550184	0.775406	0.0289326	0.983141
PKC alpha/beta II (Phospho-Thr638)	370	388.667	370.167	383.5	317.667	316.167	0.774599	0.747676	0.851937	0.840088	0.741058	0.69717		0.791404	0.0312486	0.759438	0.042268	0.578599
PKC beta/PKCB (Ab-661)	351.833	358.333	373.667	375	328.333	307.167	0.736567	0.689324	0.859992	0.821468	0.765941	0.677325		0.761961	0.0508777	0.754911	0.0419744	0.920204
PKC beta/PKCB (Phospho-Ser661)	385.333	368.333	315.333	339.667	291.667	291	0.806699	0.70856	0.725738	0.744067	0.680404	0.641676		0.746999	0.030259	0.688716	0.0298485	0.242201
PKC delta (Ab-505)	391.167	387.333	394.167	446.5	364.333	350.167	0.818911	0.745111	0.907173	0.978094	0.849922	0.772143		0.823732	0.0468454	0.86672	0.0600434	0.604261
PKC delta (Ab-645)	475	730.333	542.5	415.333	541.833	582	0.994417	1.40494	1.24856	0.909821	1.264	1.28335		1.21597	0.119622	1.15239	0.121413	0.728048
PKC delta (Phospho-Ser645)	317	503.833	346.833	418.5	302.167	331.833	0.663643	0.969221	0.798236	0.916758	0.704899	0.731716		0.810366	0.0884211	0.784458	0.0666016	0.827268
PKC delta (Phospho-Thr505)	336.333	343.167	319.667	355.833	306	290.667	0.704117	0.660147	0.735712	0.779482	0.713841	0.640941		0.699992	0.0219108	0.711421	0.0400116	0.817859
PKC epsilon (Ab-729)	387.5	392.167	372.5	388	327.833	322.5	0.811235	0.754408	0.857307	0.849945	0.764774	0.711136		0.80765	0.0297584	0.775285	0.040414	0.557031
PKC epsilon (Phospho-Ser729)	343.667	416.833	412.167	398.167	319.667	338.5	0.71947	0.80186	0.9486	0.872216	0.745723	0.746417		0.82331	0.0670081	0.788119	0.0420492	0.683524
PKC theta (Ab-538)	24431.8	41166.5	26117.5	30803.2	32317.7	33855.7	51.1483	79.1917	60.1093	67.4768	75.3911	74.6542		63.4831	8.26933	72.5074	2.52426	0.391232
PKC theta (Ab-676)	373.5	412.5	331	360.167	340.833	319.833	0.781926	0.793524	0.761795	0.788974	0.795101	0.705255		0.779082	0.00926896	0.76311	0.0289814	0.644101
PKC theta (Phospho-Ser676)	345.167	585.167	282.333	306.833	294.333	314.5	0.72261	1.12568	0.649789	0.672143	0.686625	0.693495		0.832693	0.147995	0.684088	0.00629298	0.421086
PKC theta (Phospho-Thr538)	686.833	738.333	616.167	892.333	818.833	769.5	1.43789	1.42033	1.41811	1.95473	1.91019	1.6968		1.42544	0.00625844	1.85391	0.079597	0.0321472
PKC zeta (Ab-410)	358	420.833	335	380.167	330	364.333	0.749477	0.809554	0.771001	0.832786	0.769829	0.803381		0.776677	0.0175736	0.801999	0.0181872	0.373441
PKC zeta (Ab-560)	348	351	365	340.833	283.167	279	0.728542	0.675216	0.840046	0.746623	0.660575	0.615215		0.747935	0.0485602	0.674138	0.0385355	0.302836
PKC zeta (Phospho-Thr410)	402.833	477.833	354.5	345.333	386.333	307.333	0.843336	0.919205	0.81588	0.75648	0.901244	0.677692		0.859474	0.0308994	0.778472	0.065464	0.348548
PKC zeta (Phospho-Thr560)	335.167	377.667	328	358	304.5	337.833	0.701675	0.726515	0.754891	0.784228	0.710342	0.744947		0.727693	0.0153734	0.746506	0.0213432	0.517719
PP2A-alpha (Ab-307)	997.5	1341.67	646	713.833	689.5	896.667	2.08828	2.58096	1.48677	1.56371	1.60848	1.97721		2.052	0.316386	1.71647	0.131013	0.407508
PP2A-alpha (Phospho-Tyr307)	393.5	400	398.667	444.5	375.167	424.833	0.823796	0.769477	0.91753	0.973713	0.875194	0.936788		0.836934	0.0432409	0.928565	0.0287355	0.163003
Rac1/cdc42 (Ab-71)	346.333	431.333	346.5	401	379.5	352.5	0.725052	0.829753	0.797468	0.878423	0.885303	0.777288		0.784091	0.0309557	0.847005	0.034915	0.249802
Rac1/cdc42 (Phospho-Ser71)	326.5	322.833	293.333	319	270.667	264.167	0.683531	0.621032	0.675105	0.698795	0.631415	0.582506		0.65989	0.0195803	0.637572	0.0337105	0.604643
RAS (p21 H and K) (Inter)	403.833	416.5	443.5	404.833	358.833	339.5	0.845429	0.801218	1.02071	0.88682	0.837092	0.748622		0.88912	0.0670229	0.824178	0.0404135	0.462675
RASE (Inter)	482.333	450	513.167	538.833	370.667	486.333	1.00977	0.865662	1.18105	1.18036	0.864697	1.0724		1.01883	0.0911575	1.03915	0.0926275	0.883306
RASF4 (Inter)	335.167	283	318.5	366.833	255.5	285.833	0.701675	0.544405	0.733026	0.803578	0.596034	0.630283		0.659702	0.0583546	0.676632	0.0642385	0.854927
Ras-GRF1 (Ab-916)	515.667	540.667	540.333	501.167	611.667	628.167	1.07955	1.04008	1.24357	1.09785	1.42691	1.38515		1.12107	0.0623043	1.3033	0.103432	0.220722
Ras-GRF1 (Phospho-Ser916)	369.333	381	345.833	370.5	313.167	310.667	0.773203	0.732927	0.795934	0.81161	0.73056	0.685042		0.767355	0.0184221	0.742404	0.0370138	0.589652
Rho/Rac guanine nucleotide exchange factor 2 (Ab-885)	342.333	344.833	327.833	406.167	313.333	280.667	0.716678	0.663354	0.754507	0.889741	0.730949	0.61889		0.711513	0.0264402	0.746527	0.0785749	0.707063
Rho/Rac guanine nucleotide exchange factor 2 (Phospho-Ser885)	329.833	349.833	352.5	380	301.333	292.333	0.690509	0.672972	0.811277	0.832421	0.702955	0.644616		0.72492	0.0434746	0.726664	0.0554954	0.981511
RhoA (Ab-188)	599.833	739.5	504	557.333	492.833	547.833	1.25576	1.42257	1.15995	1.22088	1.14969	1.20801		1.27943	0.0767294	1.19286	0.0219037	0.377587
S6 Ribosomal Protein (Ab-235)	1691.67	2329.5	2369.33	2330.5	2537.33	2648.5	3.54152	4.48124	5.45301	5.10515	5.91913	5.84013		4.49193	0.551825	5.62147	0.259166	0.166097
S6 Ribosomal Protein (Phospho-Ser235)	349.333	421	362.167	351.167	346.5	317.167	0.731333	0.809875	0.833525	0.769259	0.80832	0.699375		0.791578	0.0308864	0.758985	0.0318665	0.503455
S6K (Inter)	365.5	359.833	369.167	371.833	339.333	315	0.765178	0.692209	0.849636	0.814531	0.791602	0.694598		0.769008	0.0454855	0.76691	0.0367571	0.97318
S6K-α6 (Inter)	341.333	317.333	404.833	369.167	273.5	297.333	0.714585	0.610452	0.931722	0.808689	0.638025	0.655641		0.752253	0.0946358	0.700785	0.0541912	0.667433
SAPK/JNK (Ab-183)	362	419.5	391.833	399	335	329.167	0.757851	0.806989	0.901803	0.874042	0.781493	0.725836		0.822214	0.0422469	0.79379	0.0432228	0.66266
SAPK/JNK (Ab-185)	319.333	368.333	306.5	346.833	295.667	276.333	0.668528	0.70856	0.705409	0.759766	0.689736	0.609335		0.694166	0.0128512	0.686279	0.0434602	0.875732
SAPK/JNK (Phospho-Thr183)	331.667	416	336.667	364.167	311.833	285.167	0.694348	0.800256	0.774837	0.797736	0.727449	0.628813		0.75648	0.0319213	0.718	0.0489924	0.551902
SAPK/JNK (Phospho-Tyr185)	344.167	471.833	455	400.5	361.5	323.167	0.720516	0.907663	1.04718	0.877327	0.843313	0.712606		0.891787	0.0946334	0.811082	0.0502077	0.505257
SEK1/MKK4 (Ab-261)	1500.67	1900.17	1447.83	1433.67	1465.17	1704.17	3.14166	3.65534	3.33218	3.14056	3.41796	3.75781		3.37639	0.149925	3.43878	0.178488	0.802592
SEK1/MKK4 (Ab-80)	1249.33	1216.5	1226.17	1084.17	1257.5	1438.33	2.61549	2.34017	2.82202	2.37495	2.93351	3.17163		2.59256	0.139568	2.8267	0.2361	0.451666
SEK1/MKK4 (Phospho-Ser80)	320.333	346.667	315	365.5	311.667	350.5	0.670621	0.66688	0.724971	0.800657	0.727061	0.772878		0.687491	0.0187712	0.766865	0.0214571	0.0505952
SEK1/MKK4 (Phospho-Thr261)	321	348.167	316.667	348.5	298.167	286	0.672017	0.669766	0.728807	0.763417	0.695568	0.63065		0.690197	0.0193162	0.696545	0.0383296	0.89193
Shc (Ab-349)	1800.33	2161.5	1331.67	1464.17	1620	1904	3.76902	4.15806	3.06483	3.20737	3.77916	4.19846		3.66397	0.319932	3.72833	0.287227	0.888327
Shc (Ab-427)	589.167	603.167	486.167	502.667	480.333	475.333	1.23343	1.16031	1.11891	1.10113	1.12053	1.04814		1.17088	0.0334779	1.08993	0.0216327	0.123893
Shc (Phospho-Tyr349)	311	424.5	327.667	348.667	311.5	311.167	0.651082	0.816608	0.754124	0.763782	0.726672	0.686145		0.740604	0.0482591	0.725533	0.0224193	0.796477
Shc (Phospho-Tyr427)	394.167	392.5	333	455.5	412.333	372.333	0.825192	0.75505	0.766398	0.997809	0.961897	0.821022		0.782213	0.0217376	0.926909	0.0539493	0.10046
Smad1 (Ab-187)	519.167	586.333	597.333	580.833	498.667	609.833	1.08688	1.12793	1.37476	1.27236	1.1633	1.34473		1.19652	0.0899032	1.26013	0.0527301	0.581952
Smad1 (Ab-465)	330.167	322.667	369.333	341.333	278.833	267.333	0.691207	0.620712	0.850019	0.747718	0.650467	0.589489		0.720646	0.0678121	0.662558	0.0460751	0.522668
Smad1 (Phospho-Ser187)	357.333	431	358.667	406	341.333	364.333	0.748081	0.829112	0.82547	0.889376	0.796267	0.803381		0.800888	0.0264242	0.829675	0.029921	0.511292
Smad1 (Phospho-Ser465)	298	341.167	299.667	331.667	284	275.833	0.623866	0.6563	0.689682	0.726543	0.662519	0.608232		0.656616	0.019	0.665765	0.0341918	0.829551
Smad1/5/9 (Inter)	435.333	420.667	460.167	449.333	332.333	340.333	0.911375	0.809234	1.05907	0.984301	0.775272	0.750459		0.92656	0.0725206	0.836677	0.0741584	0.435096
Smad2 (Ab-220)	380.5	401.667	406.667	454.667	346.333	341.5	0.796581	0.772684	0.935942	0.995984	0.807932	0.753032		0.835069	0.0509061	0.852316	0.0735615	0.857613
Smad2 (Ab-245)	328	327.5	322	332.667	271	263.667	0.686671	0.63001	0.741082	0.728733	0.632193	0.581404		0.685921	0.0320659	0.647443	0.0432084	0.517165
Smad2 (Ab-250)	390	401.5	403.667	410.167	338	333	0.816469	0.772363	0.929037	0.898503	0.788491	0.734289		0.83929	0.0466451	0.807094	0.0483085	0.656694
Smad2 (Ab-255)	2154	1719.83	1660	1287	1720.83	2191.83	4.50942	3.30843	3.82048	2.81928	4.01439	4.83315		3.87945	0.347947	3.88894	0.584729	0.989681
Smad2 (Ab-467)	409.667	400.5	445.5	413	335.5	345.333	0.857641	0.770439	1.02532	0.90471	0.782659	0.761485		0.884466	0.0747892	0.816285	0.0446331	0.486577
Smad2 (Phospho-Ser250)	310.5	345	278.5	310.667	277.333	256.667	0.650035	0.663674	0.640967	0.68054	0.646967	0.565968		0.651559	0.00659925	0.631159	0.0340055	0.611882
Smad2 (Phospho-Ser467)	308.833	443.5	331.667	386.5	297.333	327.167	0.646546	0.853158	0.763329	0.846659	0.693624	0.721426		0.754344	0.0598128	0.753903	0.0470675	0.995665
Smad2 (Phospho-Thr220)	318.833	363.333	312.833	363.167	297	290.5	0.667481	0.698942	0.719985	0.795546	0.692846	0.640573		0.695469	0.0152557	0.709655	0.0455193	0.790889
Smad2/3 (Ab-8)	672.667	750	811.5	662	623.333	830.333	1.40823	1.44277	1.86766	1.45016	1.45412	1.83094		1.57289	0.147724	1.57841	0.126272	0.97873
Smad2/3 (Phospho-Thr8)	779.333	1019.83	712.833	710.667	720.833	873.333	1.63154	1.96185	1.64058	1.55677	1.68157	1.92576		1.74466	0.108626	1.72137	0.108361	0.886705
Smad3 (Ab-179)	427.5	467.5	465.333	405.167	345.333	360.667	0.894976	0.899327	1.07096	0.88755	0.805599	0.795296		0.955088	0.0579508	0.829482	0.0291862	0.14977
Smad3 (Ab-204)	351.5	376.167	356.5	355.167	295	351.167	0.735869	0.723629	0.820483	0.778021	0.68818	0.774348		0.759994	0.0304504	0.74685	0.0293538	0.771516
Smad3 (Ab-213)	351.5	341.667	339	361.833	282	285.833	0.735869	0.657262	0.780207	0.792625	0.657854	0.630283		0.724446	0.0359478	0.693587	0.0501544	0.645824
Smad3 (Ab-425)	400.833	413.167	388.5	400.667	331.167	346.333	0.839149	0.794806	0.894131	0.877693	0.772551	0.76369		0.842695	0.0287275	0.804644	0.0366136	0.461898
Smad3 (Phospho-Ser204)	352.333	395.5	325.833	371.5	310.5	290.167	0.737613	0.760821	0.749904	0.813801	0.724339	0.639838		0.749446	0.00670331	0.725993	0.0502254	0.687561
Smad3 (Phospho-Ser208)	407.333	432.833	339	357.833	327.5	314.833	0.852756	0.832639	0.780207	0.783863	0.763997	0.69423		0.821867	0.0216246	0.747363	0.0271785	0.101984
Smad3 (Phospho-Ser213)	1292.17	1842.67	1657.5	1618	1734.33	1431.33	2.70516	3.54473	3.81473	3.54436	4.04588	3.15619		3.35487	0.334074	3.58214	0.257524	0.620359
Smad3 (Phospho-Ser425)	900.333	592.833	587.167	561.333	544.5	508	1.88486	1.14043	1.35136	1.22965	1.27022	1.12018		1.45888	0.22152	1.20668	0.0448095	0.373002
Smad3 (Phospho-Thr179)	426.833	481	383.5	435.833	350.333	331.167	0.89358	0.925297	0.882624	0.954728	0.817263	0.730246		0.9005	0.0127953	0.834079	0.0653455	0.417145
Smad4 (Inter)	321.833	310.167	339.167	364.833	274.167	285	0.673761	0.596666	0.780591	0.799197	0.63958	0.628445		0.683673	0.0533254	0.689074	0.0551551	0.947252
SP1 (Ab-739)	328	368.833	312	323.667	336.333	312.833	0.686671	0.709522	0.718067	0.709018	0.784603	0.68982		0.704753	0.00937149	0.727814	0.0289306	0.51534
SP1 (Phospho-Thr739)	333	452.833	360.167	373.167	339.667	309.833	0.697139	0.871113	0.828922	0.817452	0.792379	0.683205		0.799058	0.0523947	0.764345	0.0412108	0.631483
TAK1 (Ab-184)	439.833	436	424.833	434	369.5	416.667	0.920796	0.83873	0.977752	0.950712	0.861975	0.91878		0.912426	0.0403497	0.910489	0.0259494	0.970041
TAK1 (Phospho-Thr184)	384.667	412.5	400.333	411.667	375.167	335.5	0.805304	0.793524	0.921366	0.901789	0.875194	0.739802		0.840064	0.0407927	0.838928	0.0501544	0.986856
TGF alpha (C-term)	478.5	549	450	445.5	418.667	415	1.00174	1.05611	1.03567	0.975904	0.976672	0.915105		1.03118	0.0158536	0.955893	0.0203955	0.0467399
TGF beta receptor II (inter)	390.333	410	396.5	406.5	317	330	0.817167	0.788714	0.912543	0.890471	0.739502	0.727674		0.839475	0.0374461	0.785882	0.0524057	0.456727
TGF beta1 (C-term)	382.667	373.167	393.167	367.167	313	301	0.801117	0.717858	0.904871	0.804308	0.730171	0.663727		0.807949	0.054094	0.732735	0.0406027	0.332937
TGF beta2 (C-term)	779.5	1055.83	960.167	1036.5	936.333	828.5	1.63189	2.0311	2.20982	2.27054	2.18429	1.8269		1.9576	0.170833	2.09391	0.135806	0.567722
TGF beta3 (inter)	389.667	392.667	365.333	374.167	332.5	313.667	0.815771	0.75537	0.840813	0.819642	0.775661	0.691657		0.803985	0.0253595	0.76232	0.0375433	0.4165
TGFBR1 (Ab-165)	357.167	353.167	339.5	378	300	277.667	0.747732	0.679384	0.781358	0.828039	0.699844	0.612275		0.736158	0.0300006	0.713386	0.0626528	0.765489
TGFBR2 (Ab-250)	833	1060.67	1131.67	832.333	709.667	1081.33	1.74389	2.0404	2.60453	1.82329	1.65552	2.38442		2.12961	0.252415	1.95441	0.220391	0.62919
