# Supplementary material for: NMUR1 in the NMU-Mediated Regulation of Bone Remodeling
Source: Life (Basel). 2021 Sep 29;11(10):1028. doi: 10.3390/life11101028 (PMC8538501; doi:10.3390/life11101028)
Supplement: Supplementary file 1 [file life-11-01028-s001.zip › Supplemental_Table_S2.xlsx]

## Sheet: RATIO % CHANGE
Targets		Ratio (phospho/total)				P value
		Wild Type		Nmu-KO
Phosphorylated Isoform	Total Isoforms	Mean	SEM	Mean	SEM
Abl1 (Phospho-Tyr204)	Abl1 (Ab-204)	0.0372459	0.0134311	0.0377714	0.0139701	0.979666
Abl1 (Phospho-Thr754/735)	Abl1 (Ab-754/735)	1.1571	0.0344252	1.09758	0.138531	0.698066
AKT (Phospho-Thr308)	AKT (Ab-308)	0.8554	0.0616453	0.765781	0.021952	0.242681
AKT (Phospho-Tyr326)	AKT (Ab-326)	0.689825	0.0252302	0.772104	0.0207071	0.0653009
AKT (Phospho-Ser473)	AKT (Ab-473)	0.605571	0.0672227	0.59519	0.0206482	0.889792
AKT1 (Phospho-Ser124)	AKT1 (Ab-124)	0.225299	0.0381588	0.245265	0.0316576	0.707768
AKT1 (Phospho-Ser246)	AKT1 (Ab-246)	1.12493	0.105393	1.1851	0.0816621	0.675199
AKT1 (Phospho-Thr450)	AKT1 (Ab-450)	1.07994	0.0663603	1.19619	0.0206435	0.169701
AKT1 (Phospho-Tyr474)	AKT1 (Ab-474)	0.158028	0.0115752	0.147792	0.011751	0.568495
AKT1 (Phospho-Thr72)	AKT1 (Ab-72)	0.853854	0.0639503	0.793407	0.0440036	0.479659
AKT2 (Phospho-Ser474)	AKT2 (Ab-474)	1.17058	0.0215658	1.17509	0.0248028	0.897465
c-Abl (Phospho-Tyr412)	c-Abl (Ab-412)	0.762835	0.0087525	0.783718	0.0208656	0.408272
cofilin (Phospho-Ser3)	cofilin (Ab-3)	1.19974	0.162721	0.998874	0.112338	0.367145
ERK1-p44/42 MAP Kinase (Phospho-Thr202)	ERK1-p44/42 MAP Kinase (Ab-202)	1.28754	0.0107769	1.2337	0.0997928	0.620115
ERK1-p44/42 MAP Kinase (Phospho-Tyr204)	ERK1-p44/42 MAP Kinase (Ab-204)	1.26605	0.103842	1.45765	0.122417	0.298594
ERK3 (Phospho-Ser189)	ERK3 (Ab-189)	1.02561	0.0664471	1.09006	0.0577013	0.504532
Gab2 (Phospho-Tyr643)	Gab2 (Ab-623)	4.61003	0.457782	5.19814	0.605891	0.481897
JNK1/2/3 (Phospho-Thr183/Tyr185)	JNK1/2/3 (Ab-183/185)	1.15286	0.0356614	1.17417	0.058212	0.77049
LIMK1 (Phospho-Thr508)	LIMK1 (Ab-508)	0.713197	0.0153118	0.721803	0.0148623	0.707367
MKK3 (Phospho-Ser189)	MKK3 (Ab-189)	0.548807	0.02772	0.564905	0.0193114	0.658569
MKK3/MAP2K3 (Phospho-Thr222)	MKK3/MAP2K3 (Ab-222)	0.834509	0.0335007	0.744887	0.0350757	0.138352
MKK6 (Phospho-Ser207)	MKK6 (Ab-207)	0.332622	0.025502	0.313007	0.0210068	0.584665
mTOR (Phospho-Thr2446)	mTOR (Ab-2446)	1.47006	0.0250784	1.39696	0.0518452	0.27314
mTOR (Phospho-Ser2448)	mTOR (Ab-2448)	1.21527	0.0536909	1.00916	0.0508351	0.0494378
mTOR (Phospho-Ser2481)	mTOR (Ab-2481)	0.990328	0.0611558	0.922768	0.037525	0.399711
Myc (Phospho-Thr358)	Myc (Ab-358)	0.0515264	0.00671474	0.0366047	0.00583037	0.168657
Myc (Phospho-Ser373)	Myc (Ab-373)	0.787659	0.13301	0.780992	0.050138	0.964837
Myc (Phospho-Thr58)	Myc (Ab-58)	0.4265	0.0511447	0.342342	0.0127153	0.18553
Myc (Phospho-Ser62)	Myc (Ab-62)	0.928364	0.0243059	0.892479	0.0188168	0.307886
p38 MAPK (Phospho-Thr180)	p38 MAPK (Ab-180)	0.674403	0.0209709	0.631793	0.0374627	0.377142
p38 MAPK (Phospho-Tyr182)	p38 MAPK (Ab-182)	0.121052	0.00871889	0.111755	0.0158103	0.633768
p38 MAPK (Phospho-Tyr322)	p38 MAPK (Ab-322)	0.907079	0.0312025	0.959121	0.0365066	0.339465
PAK1 (Phospho-Ser204)	PAK1 (Ab-204)	1.59947	0.0282543	1.44793	0.0653942	0.100518
PAK1 (Phospho-Thr212)	PAK1 (Ab-212)	1.06709	0.103307	1.21548	0.0411742	0.253004
PAK1/2 (Phospho-Ser199)	PAK1/2 (Ab-199)	0.935761	0.0750299	0.987422	0.0411316	0.578568
PAK1/2/3 (Phospho-Ser141)	PAK1/2/3 (Ab-141)	1.12359	0.101495	1.20482	0.0204798	0.476622
PAK1/2/3 (Phospho-Thr423/402/421)	PAK1/2/3 (Ab-423/402/421)	0.0141716	0.00105904	0.0159906	0.00260518	0.552987
PAK2 (Phospho-Ser192)	PAK2 (Ab-192)	1.02528	0.00880833	0.953616	0.0514361	0.241628
PAK3 (Phospho-Ser154)	PAK3 (Ab-154)	0.981398	0.0390004	0.914924	0.0398023	0.298833
PI3-kinase p85-subunit alpha/gamma (Phospho-Tyr467/199)	PI3-kinase p85-subunit alpha/gamma (Ab-467/199)	1.09427	0.0280227	1.17874	0.0518884	0.225348
PKC alpha (Phospho-Tyr657)	PKC alpha (Ab-657)	1.14761	0.0388858	1.1607	0.0176192	0.774509
PKC alpha/beta II (Phospho-Thr638)	PKC alpha/beta II (Ab-638)	1.02689	0.0308366	0.978307	0.0222508	0.270531
PKC beta/PKCB (Phospho-Ser661)	PKC beta/PKCB (Ab-661)	0.989004	0.0751139	0.913824	0.0175127	0.384882
PKC delta (Phospho-Thr505)	PKC delta (Ab-505)	0.852262	0.021972	0.822303	0.0129944	0.305657
PKC delta (Phospho-Ser645)	PKC delta (Ab-645)	0.66552	0.0146199	0.71182	0.147946	0.771028
PKC epsilon (Phospho-Ser729)	PKC epsilon (Ab-729)	1.01876	0.067127	1.01697	0.022003	0.98102
PKC theta (Phospho-Thr538)	PKC theta (Ab-538)	0.0232132	0.00294393	0.0256782	0.00180941	0.515033
PKC theta (Phospho-Ser676)	PKC theta (Ab-676)	1.06523	0.177867	0.899605	0.0419947	0.416049
PKC zeta (Phospho-Thr410)	PKC zeta (Ab-410)	1.1063	0.0242235	0.97421	0.100015	0.268611
PKC zeta (Phospho-Thr560)	PKC zeta (Ab-560)	0.979242	0.0518251	1.11219	0.0498637	0.138208
PP2A-alpha (Phospho-Tyr307)	PP2A-alpha (Ab-307)	0.436585	0.0944609	0.546867	0.0430065	0.34788
Rac1/cdc42 (Phospho-Ser71)	Rac1/cdc42 (Ab-71)	0.845916	0.0560844	0.752713	0.0238131	0.200839
Ras-GRF1 (Phospho-Ser916)	Ras-GRF1 (Ab-916)	0.686983	0.0237079	0.581942	0.0788274	0.270988
Rho/Rac guanine nucleotide exchange factor 2 (Phospho-Ser885)	Rho/Rac guanine nucleotide exchange factor 2 (Ab-885)	1.01774	0.0323018	0.979615	0.031881	0.448146
S6 Ribosomal Protein (Phospho-Ser235)	S6 Ribosomal Protein (Ab-235)	0.180028	0.0154903	0.135666	0.00893983	0.0681799
SAPK/JNK (Phospho-Thr183)	SAPK/JNK (Ab-183)	0.922357	0.0383579	0.903291	0.0192091	0.679709
SAPK/JNK (Phospho-Tyr185)	SAPK/JNK (Ab-185)	1.28109	0.117415	1.18229	0.0206286	0.45384
SEK1/MKK4 (Phospho-Thr261)	SEK1/MKK4 (Ab-261)	0.205284	0.0111144	0.204804	0.0217351	0.985238
SEK1/MKK4 (Phospho-Ser80)	SEK1/MKK4 (Ab-80)	0.266091	0.00944099	0.276219	0.0304769	0.766791
Shc (Phospho-Tyr349)	Shc (Ab-349)	0.205065	0.0216031	0.197948	0.0217507	0.82782
Shc (Phospho-Tyr427)	Shc (Ab-427)	0.668236	0.00988576	0.849303	0.0357583	0.00815728
Smad1 (Phospho-Ser187)	Smad1 (Ab-187)	0.674602	0.0394618	0.660306	0.0317152	0.791666
Smad1 (Phospho-Ser465)	Smad1 (Ab-465)	0.92376	0.0717892	1.00733	0.0182343	0.32227
Smad2 (Phospho-Thr220)	Smad2 (Ab-220)	0.837253	0.0390598	0.835656	0.0185582	0.972309
Smad2 (Phospho-Ser250)	Smad2 (Ab-250)	0.781786	0.0494127	0.7829	0.0191976	0.98424
Smad2 (Phospho-Ser467)	Smad2 (Ab-467)	0.868571	0.119428	0.923156	0.0187575	0.675013
Smad2/3 (Phospho-Thr8)	Smad2/3 (Ab-8)	1.13226	0.139579	1.09391	0.0318787	0.80206
Smad3 (Phospho-Thr179)	Smad3 (Ab-179)	0.950486	0.0637809	1.00279	0.0458352	0.541879
Smad3 (Phospho-Ser204)	Smad3 (Ab-204)	0.989248	0.0402079	0.974941	0.074348	0.873802
Smad3 (Phospho-Ser213)	Smad3 (Ab-213)	4.6529	0.509569	5.20979	0.494962	0.476903
Smad3 (Phospho-Ser425)	Smad3 (Ab-425)	1.73079	0.258626	1.50399	0.0726246	0.44605
SP1 (Phospho-Thr739)	SP1 (Ab-739)	1.13246	0.0623156	1.05109	0.0512351	0.370206
TAK1 (Phospho-Thr184)	TAK1 (Ab-184)	0.921002	0.0232395	0.923026	0.061988	0.977075
