# Supplementary material for: NMUR1 in the NMU-Mediated Regulation of Bone Remodeling
Source: Life (Basel). 2021 Sep 29;11(10):1028. doi: 10.3390/life11101028 (PMC8538501; doi:10.3390/life11101028)
Supplement: Supplementary file 1 [file life-11-01028-s001.zip › Supplemental_Table_S3.xlsx]

## Sheet: GAPDH (Full) Norm to Scr STATS
Targets	Scrambled			Nmur1-KD				Scrambled Untreated vs. Scrambled NMU25	Scrambled Untreated vs. Nmur1-KD Untreated	Nmur1-KD Untreated vs. Nmur1-KD NMU25
	Untreated	NMU25		Untreated		NMU25
	Mean	Mean	SEM	Mean	SEM	Mean	SEM	P Value	P Value	P Value
14-3-3 beta/zeta (Ab-184/186)	1	0.966836	0.0926689	0.93782	0.220204	0.909009	0.0623897	0.75468	0.804195	0.872538
14-3-3 beta/zeta (Phospho-Ser184/186)	1	1.00139	0.0668979	1.07345	0.186906	0.761879	0.146789	0.985298	0.732252	0.364174
14-3-3 theta/tau (Ab-232)	1	0.813542	0.0597172	0.625768	0.212377	0.521645	0.113822	0.0890805	0.220108	0.451029
14-3-3 theta/tau (Phospho-Ser232)	1	0.982451	0.176101	0.964203	0.113038	0.691224	0.197743	0.92971	0.781485	0.458837
14-3-3 zeta (Ab-58)	1	0.900928	0.111482	0.954513	0.257971	0.944458	0.184612	0.467939	0.876278	0.926078
14-3-3 zeta (Phospho-Ser58)	1	1.01089	0.0888453	1.03596	0.429246	0.708333	0.0308351	0.913673	0.940858	0.542863
14-3-3 zeta/delta (Ab-232)	1	0.745665	0.078382	0.81315	0.217728	0.671811	0.0375564	0.0832839	0.481221	0.522351
14-3-3 zeta/delta (Phospho-Thr232)	1	0.865218	0.190891	0.828926	0.264037	0.570902	0.076717	0.553311	0.583485	0.391073
4E-BP1 (Ab-36)	1	0.883442	0.15783	0.869341	0.217385	0.778579	0.0400724	0.537113	0.608854	0.667595
4E-BP1 (Ab-45)	1	0.877999	0.150621	0.878326	0.319626	0.694197	0.0888228	0.502999	0.740074	0.511267
4E-BP1 (Ab-65)	1	0.85087	0.153147	0.835576	0.223173	0.867866	0.0528582	0.432879	0.537973	0.868225
4E-BP1 (Ab-70)	1	0.894005	0.0571012	0.777727	0.183402	0.600032	0.122887	0.204552	0.349282	0.506179
4E-BP1 (Phospho-Ser65)	1	1.00827	0.140264	0.872919	0.256692	0.622442	0.175414	0.958356	0.669593	0.281413
4E-BP1 (Phospho-Thr36)	1	1.17087	0.199878	1.24872	0.238211	1.06346	0.421815	0.482682	0.406038	0.787365
4E-BP1 (Phospho-Thr45)	1	1.02151	0.211572	0.616699	0.1688	0.45403	0.142276	0.928292	0.151163	0.566899
4E-BP1 (Phospho-Thr70)	1	0.991502	0.149674	0.894524	0.183786	0.718178	0.202833	0.959883	0.62397	0.642839
6-phosphofructo-2-kinase/fructose-2,6-biphosphatase 2 (PFKFB2) (Ab-483)	1	0.931685	0.13286	0.967171	0.319316	0.682045	0.0759338	0.658299	0.927493	0.367229
6-phosphofructo-2-kinase/fructose-2,6-biphosphatase 2 (PFKFB2) (Phospho-Ser483)	1	0.84749	0.0358271	0.823907	0.179083	0.674695	0.136015	0.051001	0.429131	0.543687
Abl1 (Ab-204)	1	1.04398	0.399465	0.677342	0.258871	0.634832	0.15323	0.922389	0.338806	0.841959
Abl1 (Ab-754/735)	1	1.02283	0.111367	0.710054	0.176232	0.618967	0.10625	0.856545	0.241656	0.398494
Abl1 (Phospho-Thr754/735)	1	0.954528	0.126772	0.941035	0.190671	0.786742	0.200075	0.75415	0.786376	0.699204
Abl1 (Phospho-Tyr204)	1	1.11024	0.256446	1.11158	0.479136	0.692826	0.0919798	0.709175	0.837519	0.47412
Abl1 (Phospho-Tyr412)	1	0.977784	0.0624796	0.92019	0.088584	0.643001	0.0782476	0.75616	0.462698	0.137003
ACC1 (Ab-79)	1	0.905712	0.142307	0.764778	0.112245	0.513956	0.0385252	0.575748	0.171091	0.140045
ACC1 (Ab-80)	1	1.04095	0.152648	1.03091	0.381171	0.523762	0.139356	0.813648	0.94276	0.427932
ACC1 (Phospho-Ser79)	1	1.14337	0.411953	1.29991	0.701792	0.6879	0.142369	0.76104	0.710737	0.451575
ACC1 (Phospho-Ser80)	1	0.929095	0.151744	0.804191	0.109382	0.806166	0.0815873	0.686272	0.215319	0.99129
ACK1 (Phospho-Tyr284)	1	0.764849	0.186288	0.817885	0.307376	0.865015	0.15699	0.3341	0.613591	0.919323
Actin Pan (a/b/g) (Ab-55/53)	1	1.02622	0.239711	0.8153	0.262439	0.608886	0.0711211	0.922884	0.554471	0.537409
Actin Pan (a/b/g) (Phospho-Tyr55/53)	1	1.1637	0.195081	1.01075	0.251118	0.608947	0.0462988	0.489705	0.969754	0.228352
ADD1 (Ab-726)	1	1.05088	0.17544	0.878762	0.244722	0.664119	0.0204649	0.799105	0.66939	0.441316
ADD1 (Phospho-Ser726)	1	0.913373	0.113398	0.98955	0.22289	0.957318	0.0978842	0.524731	0.966866	0.839749
AFX/FOXO4 (Ab-197)	1	0.900789	0.0835812	0.96054	0.0996661	0.850327	0.160395	0.357107	0.73041	0.712354
AFX/FOXO4 (Phospho-Ser197)	1	1.0003	0.118613	1.07819	0.32284	0.740304	0.0667676	0.998185	0.831192	0.440611
AKT1 (Ab-124)	1	0.906309	0.0772634	0.801114	0.304493	0.420797	0.104509	0.349073	0.5807	0.197797
AKT1 (Ab-246)	1	0.878826	0.0698143	0.797683	0.207692	0.733162	0.138584	0.224759	0.432741	0.669328
AKT1 (Ab-308)	1	1.0549	0.17205	1.0447	0.236185	0.841226	0.0472524	0.779917	0.86737	0.507608
AKT1 (Ab-326)	1	1.07685	0.24438	1.00284	0.344235	0.706175	0.037687	0.782926	0.994168	0.45829
AKT1 (Ab-450)	1	0.983245	0.232001	0.896397	0.220637	0.602678	0.134439	0.949001	0.684883	0.396452
AKT1 (Ab-473)	1	0.856816	0.0938792	0.837475	0.166137	0.832533	0.0630219	0.266719	0.431111	0.970948
AKT1 (Ab-474)	1	0.938296	0.0742485	0.911219	0.164714	1.0846	0.392729	0.493361	0.643858	0.633432
AKT1 (Ab-72)	1	0.871003	0.0823857	0.808617	0.212392	0.657348	0.092298	0.257891	0.462645	0.597428
AKT1 (Phospho-Ser124)	1	1.14032	0.331156	1.06205	0.361049	0.702622	0.135189	0.712978	0.879357	0.279095
AKT1 (Phospho-Ser246)	1	0.94718	0.107668	0.833622	0.217088	0.591401	0.139179	0.672269	0.523537	0.430731
AKT1 (Phospho-Ser473)	1	1.0119	0.181315	1.20472	0.16937	1.06855	0.108931	0.953629	0.350287	0.61682
AKT1 (Phospho-Thr308)	1	1.02766	0.100588	1.37392	0.260659	1.3532	0.474064	0.809158	0.287869	0.934145
AKT1 (Phospho-Thr450)	1	0.959268	0.135306	0.676536	0.200016	0.622207	0.0901355	0.7918	0.247233	0.835639
AKT1 (Phospho-Thr72)	1	0.943261	0.0475214	0.963978	0.20222	0.713216	0.155655	0.354899	0.875028	0.361844
AKT1 (Phospho-Tyr326)	1	0.9213	0.0945367	0.855759	0.204569	0.62661	0.0667495	0.492715	0.553803	0.33788
AKT1 (Phospho-Tyr474)	1	0.954372	0.115087	1.10999	0.254216	0.865741	0.137058	0.730066	0.707457	0.586191
AKT1/2/3 (Ab-315)	1	1.01433	0.14296	0.899016	0.281486	0.746506	0.107191	0.929301	0.754111	0.534336
AKT1S1 (Ab-246)	1	1.10175	0.306517	0.844421	0.264853	0.567165	0.0723057	0.771484	0.61641	0.376741
AKT1S1 (Phospho-Thr246)	1	0.891114	0.0329968	0.845716	0.140615	0.713272	0.187676	0.0808518	0.387011	0.695658
AKT2 (Ab-474)	1	1.04672	0.0874459	0.962025	0.218641	0.620604	0.102955	0.646581	0.8781	0.364693
AKT2 (Phospho-Ser474)	1	0.914076	0.101345	1.15916	0.278982	0.788293	0.137235	0.485814	0.62588	0.322643
ALK (Ab-1507)	1	0.855466	0.0457235	0.857807	0.203937	0.705591	0.0630694	0.0871884	0.557799	0.583536
ALK (Ab-1604)	1	0.844819	0.143448	0.894059	0.222978	0.755796	0.251866	0.39243	0.681532	0.747019
ALK (Phospho-Tyr1507)	1	0.903502	0.173764	0.881073	0.3141	0.583566	0.130402	0.634487	0.741379	0.571967
ALK (Phospho-Tyr1604)	1	1.46251	0.786803	1.26037	0.752829	0.780942	0.157623	0.616178	0.762442	0.505355
AMPK beta1 (Ab-182)	1	0.994337	0.245296	0.945833	0.369232	0.568204	0.102304	0.983677	0.89682	0.299745
AMPK beta1 (Phospho-Ser182)	1	0.994992	0.17791	0.997284	0.318276	0.690515	0.124562	0.980099	0.993965	0.445155
AMPK1/AMPK2 (Ab-183/172)	1	0.924636	0.12741	0.980055	0.288336	0.940143	0.253124	0.614132	0.951146	0.947481
AMPK1/AMPK2 (Ab-485/491)	1	0.972973	0.179004	0.911781	0.272919	0.610032	0.0565952	0.893839	0.777178	0.406867
AMPK1/AMPK2 (Phospho-Ser485/491)	1	0.822341	0.0925214	0.954737	0.186198	0.781456	0.0913767	0.194811	0.830593	0.589127
AMPK1/AMPK2 (Phospho-Thr183/172)	1	0.990803	0.0826044	0.99439	0.0792781	0.898734	0.223854	0.921514	0.950022	0.5876
Amyloid beta A4 (Ab-743/668)	1	1.105	0.203837	1.08009	0.53184	0.586541	0.124876	0.657756	0.894118	0.351242
Amyloid beta A4 (Phospho-Thr743/668)	1	0.953558	0.0565098	0.904004	0.116587	0.559181	0.0450257	0.497556	0.496845	0.0430309
Androgen Receptor (Ab-213)	1	0.878207	0.045045	0.934242	0.133614	0.677399	0.0910092	0.113891	0.671332	0.226603
Androgen Receptor (Ab-650)	1	0.989743	0.154837	0.963872	0.225487	0.677116	0.0291611	0.953209	0.887426	0.354143
Androgen Receptor (Phospho-Ser213)	1	1.03169	0.0933711	1.01723	0.275864	0.778068	0.138462	0.766611	0.955871	0.562658
Androgen Receptor (Phospho-Ser650)	1	1.19859	0.117535	0.918908	0.270215	0.656242	0.0943003	0.23316	0.792418	0.422015
A-RAF (Ab-301/302)	1	0.899017	0.072919	0.894765	0.272096	0.652851	0.0955155	0.300347	0.736208	0.321811
A-RAF (Phospho-Tyr301/302)	1	0.883958	0.133322	0.987819	0.186546	0.652699	0.0732594	0.475859	0.953878	0.284567
Arrestin-1 (Ab-412)	1	0.955457	0.209148	0.975813	0.209868	0.636555	0.134702	0.851085	0.918777	0.420126
Arrestin-1 (Phospho-Ser412)	1	0.979541	0.113475	1.08381	0.0992185	1.00726	0.310937	0.873536	0.487201	0.837181
ASK1 (Ab-83)	1	0.939091	0.0528537	0.93849	0.277962	0.656407	0.127551	0.368301	0.845405	0.30107
ASK1 (Ab-966)	1	1.01921	0.124097	0.793213	0.255108	0.61065	0.218081	0.891171	0.502721	0.478039
ASK1 (Phospho-Ser83)	1	0.629933	0.162985	0.834176	0.210254	0.597679	0.18737	0.151182	0.512938	0.289079
ASK1 (Phospho-Ser966)	1	1.02115	0.218363	0.837353	0.27106	0.862995	0.209743	0.931671	0.609412	0.826763
ATF1 (Ab-63)	1	0.855525	0.137238	0.727927	0.172772	0.616933	0.107744	0.402882	0.255986	0.683045
ATF1 (Phospho-Ser63)	1	0.868248	0.0594067	0.892244	0.201687	0.675041	0.120722	0.156836	0.646591	0.409384
ATF2 (Ab-112/94)	1	0.90465	0.144962	0.869305	0.278573	0.794903	0.100956	0.578279	0.68513	0.753662
ATF2 (Ab-62/44)	1	0.895897	0.174637	1.00755	0.279185	0.893755	0.203869	0.611583	0.980875	0.721011
ATF2 (Ab-69/51)	1	0.993679	0.0617706	0.945902	0.242645	0.740656	0.0901412	0.927829	0.844273	0.53655
ATF2 (Ab-71/53)	1	0.989058	0.126002	1.00022	0.214556	0.925391	0.0729819	0.938709	0.999286	0.818811
ATF2 (Ab-73/55)	1	0.998977	0.127734	0.972039	0.217394	0.776383	0.124406	0.994336	0.909426	0.607797
ATF2 (Phospho-Ser112/94)	1	1.00077	0.128537	0.800081	0.26305	0.753776	0.0935305	0.99578	0.526622	0.845451
ATF2 (Phospho-Ser62/44)	1	1.12016	0.0531747	0.882003	0.17255	0.849131	0.113583	0.152317	0.564673	0.919031
ATF2 (Phospho-Thr69/51)	1	0.967884	0.149092	0.780114	0.222214	0.831567	0.241558	0.849416	0.426703	0.914238
ATF2 (Phospho-Thr71/53)	1	1.08568	0.201648	1.09725	0.18378	1.00278	0.277282	0.712256	0.649538	0.849683
ATF2 (Phospho-Thr73/55)	1	1.04648	0.143204	1.12616	0.16691	0.962181	0.27455	0.776288	0.528634	0.720231
ATF4 (Ab-245)	1	0.905292	0.0765838	0.751233	0.237357	0.568606	0.0833211	0.34173	0.404587	0.365331
ATF4 (Phospho-Ser245)	1	1.02315	0.15706	0.818676	0.0757984	0.792902	0.19042	0.896322	0.139176	0.931691
ATM (Ab-1981)	1	0.942273	0.0442241	0.849461	0.162008	0.702449	0.0395427	0.321745	0.450878	0.541574
ATP1A1/Na+K+ ATPase1 (Ab-23)	1	1.06687	0.186673	0.862162	0.251128	0.656597	0.0226454	0.75445	0.638182	0.47839
ATP1A1/Na+K+ ATPase1 (Phospho-Ser23)	1	0.915222	0.175894	0.900707	0.233735	0.604948	0.0718815	0.677409	0.712313	0.385348
ATPase (Ab-16)	1	1.11292	0.177266	0.857843	0.281924	0.626989	0.146516	0.589299	0.664159	0.396049
ATPase (Phospho-Ser16)	1	0.922386	0.137571	0.673545	0.189077	0.653865	0.131926	0.629463	0.226386	0.943424
ATP-Citrate Lyase (Ab-454)	1	1.33441	0.315651	1.1125	0.333389	0.721553	0.0835421	0.400451	0.767901	0.394533
ATP-Citrate Lyase (Phospho-Ser454)	1	0.873551	0.0667456	0.880363	0.162888	0.6463	0.0825574	0.19865	0.539099	0.36167
ATRIP (Ab-68/72)	1	0.802986	0.0508258	1.09545	0.367712	0.755092	0.0606086	0.0605703	0.819462	0.456123
ATRIP (Phospho-Ser68/72)	1	0.906156	0.16777	0.932581	0.200743	0.559226	0.0819214	0.632197	0.768945	0.158598
AurA (Ab-288)	1	1.00876	0.210512	0.959777	0.29772	0.618073	0.0916132	0.970598	0.9049	0.347377
AurA (Ab-342)	1	0.954659	0.166251	0.909092	0.270533	0.621578	0.11726	0.810642	0.768825	0.368541
AurA (Phospho-Ser342)	1	1.15777	0.316236	1.11619	0.226073	0.89313	0.248662	0.667319	0.658444	0.663073
AurA (Phospho-Thr288)	1	1.02939	0.392128	0.956509	0.265666	0.859568	0.182119	0.947074	0.885011	0.432781
AurB (Ab-12)	1	0.899371	0.0343108	0.806184	0.123999	0.663733	0.112247	0.0992488	0.258471	0.403609
AurB (Ab-232)	1	0.864421	0.0725767	0.850453	0.24845	0.584713	0.1265	0.202702	0.608375	0.277234
AurB (Phospho-Thr232)	1	0.836072	0.0947543	0.830164	0.0938806	0.761007	0.218951	0.225764	0.212162	0.805432
AurB (Phospho-Tyr12)	1	0.89737	0.119986	0.868647	0.109752	0.734036	0.184103	0.482472	0.354005	0.672174
AurB/C (Ab-202/175)	1	1.01947	0.111648	1.00472	0.289352	0.561438	0.0410235	0.877607	0.988458	0.258101
AXL (Phospho-Tyr691)	1	0.998727	0.214807	0.892356	0.338628	0.887999	0.256936	0.995811	0.780695	0.964134
BAD (Ab-112)	1	0.995435	0.208792	1.02624	0.289491	0.773	0.080045	0.984541	0.936041	0.55843
BAD (Ab-134)	1	1.12161	0.251929	1.09262	0.305715	0.855806	0.0733073	0.676961	0.790517	0.415972
BAD (Ab-136)	1	0.866936	0.11821	0.917656	0.198266	0.689941	0.0401279	0.377235	0.718224	0.436532
BAD (Ab-155)	1	0.935969	0.0821543	0.923641	0.117003	0.850928	0.0835963	0.517331	0.580989	0.751431
BAD (Ab-91/128)	1	0.904129	0.0384793	0.847858	0.144824	0.656077	0.119043	0.130332	0.403686	0.510871
BAD (Phospho-Ser112)	1	0.960235	0.174164	0.873294	0.150683	0.727111	0.145339	0.840617	0.488925	0.587084
BAD (Phospho-Ser134)	1	0.817755	0.0613477	0.915474	0.260902	0.669895	0.16173	0.0970922	0.776698	0.377643
BAD (Phospho-Ser136)	1	0.915285	0.109416	0.895919	0.272891	0.866297	0.145918	0.51978	0.739612	0.950012
BAD (Phospho-Ser155)	1	0.915225	0.0892169	0.875304	0.188547	0.776764	0.117469	0.442296	0.576387	0.677401
BAD (Phospho-Ser91/128)	1	0.855268	0.0403595	0.806823	0.263716	0.603495	0.140642	0.0697259	0.540068	0.605084
BAX (Ab-167)	1	1.07921	0.264711	0.95052	0.317103	0.655405	0.0887748	0.792993	0.890331	0.372656
BAX (Phospho-Thr167)	1	1.02145	0.240726	1.07227	0.452791	0.668262	0.0569531	0.937113	0.887858	0.446121
BCL-2 (Ab-56)	1	0.908069	0.156996	0.893295	0.340181	0.830046	0.349569	0.61744	0.783463	0.70478
BCL-2 (Ab-69)	1	1.13769	0.320687	1.00348	0.234364	0.879572	0.0773874	0.709492	0.989487	0.527412
BCL-2 (Ab-70)	1	0.932081	0.157865	0.90256	0.281921	0.668839	0.0741903	0.708948	0.76259	0.388866
BCL-2 (Phospho-Ser70)	1	1.25118	0.152857	0.871625	0.24663	0.716957	0.120823	0.242055	0.654593	0.566067
BCL-2 (Phospho-Ser87)	1	1.14703	0.214373	1.26152	0.300192	1.05926	0.317002	0.563645	0.475508	0.753173
BCL-2 (Phospho-Thr56)	1	1.25166	0.259088	1.27917	0.313737	0.989488	0.274236	0.433844	0.46745	0.625466
BCL-2 (Phospho-Thr69)	1	0.889238	0.108928	0.918544	0.142704	0.647083	0.105876	0.416222	0.625718	0.362883
BCL-6 (Ab-333)	1	0.998244	0.163583	0.823947	0.231584	0.705655	0.0701156	0.992411	0.526522	0.675668
BCL-XL (Ab-47)	1	0.950997	0.0787007	0.934407	0.314844	0.805453	0.16748	0.597045	0.854259	0.693991
BCL-XL (Phospho-Ser62)	1	0.899375	0.0752361	0.988845	0.134345	0.743438	0.13934	0.312884	0.941387	0.463253
BCL-XL (Phospho-Thr47)	1	0.874796	0.0665935	0.800134	0.225065	0.554073	0.0918827	0.200842	0.468213	0.257907
BCR (Ab-177)	1	0.980122	0.139658	0.950386	0.2083	0.721025	0.0621609	0.899863	0.833918	0.398054
BCR (Ab-360)	1	0.923417	0.0781117	0.855707	0.246053	0.648282	0.194596	0.430254	0.616958	0.399207
BCR (Phospho-Tyr177)	1	0.917131	0.191538	0.992352	0.392702	0.726029	0.0674019	0.707456	0.98623	0.506882
BCR (Phospho-Tyr360)	1	1.00808	0.202443	1.2587	0.203187	1.06557	0.479873	0.971784	0.33091	0.726655
Beta actin	1	1.17282	0.28806	1.06939	0.369086	0.90919	0.226197	0.609458	0.868223	0.503101
BID (Ab-78)	1	0.941012	0.0871775	1.12597	0.5618	0.562894	0.13551	0.5684	0.843408	0.31766
BID (Phospho-Ser78)	1	0.87803	0.151695	0.882117	0.262484	0.838803	0.0368966	0.505749	0.697331	0.881682
BIM (Ab-69/65)	1	1.00914	0.0825828	1.02849	0.0299762	0.796903	0.175535	0.92197	0.442266	0.371287
BIM (Phospho-Ser69/65)	1	1.06887	0.127164	1.07893	0.306369	0.851292	0.149184	0.642386	0.820787	0.514066
BLNK (Ab-96)	1	0.910088	0.233206	1.01044	0.458952	0.688302	0.185864	0.736975	0.983913	0.360991
BLNK (Phospho-Tyr84)	1	0.816876	0.0417142	0.622484	0.151379	0.571915	0.186262	0.0481711	0.130133	0.770194
BLNK (Phospho-Tyr96)	1	0.890632	0.0742431	1.23079	0.506021	0.866849	0.147169	0.27862	0.69306	0.594428
B-RAF (Ab-446)	1	0.925333	0.232033	0.760312	0.305577	0.475769	0.138201	0.778127	0.51497	0.26914
B-RAF (Ab-598)	1	0.808532	0.122425	1.07757	0.442581	0.670956	0.216569	0.258275	0.877013	0.230975
B-RAF (Ab-601)	1	0.985535	0.0900482	0.914547	0.241032	0.746459	0.0676741	0.88714	0.756835	0.511859
B-RAF (Phospho-Ser446)	1	0.837012	0.0833231	0.610874	0.21857	0.54126	0.187532	0.189611	0.21698	0.646809
B-RAF (Phospho-Ser601)	1	0.84954	0.0446218	0.960566	0.113139	0.65317	0.150333	0.077824	0.760704	0.242724
B-RAF (Phospho-Thr598)	1	0.810619	0.0553316	0.939646	0.327068	0.615998	0.109218	0.0757867	0.870613	0.332989
BRCA1 (Ab-1457)	1	1.21528	0.150736	0.957675	0.304123	0.823758	0.0373104	0.289422	0.902065	0.6806
BRCA1 (Ab-1524)	1	0.939318	0.0748596	0.943644	0.376775	0.546462	0.118253	0.50271	0.894821	0.286659
BRCA1 (Phospho-Ser1423)	1	0.892842	0.188603	0.877454	0.106023	0.734218	0.13958	0.627204	0.367169	0.614841
BRCA1 (Phospho-Ser1457)	1	0.614079	0.0316338	0.729705	0.166501	0.606089	0.0929608	0.00665207	0.245988	0.606894
BRCA1 (Phospho-Ser1524)	1	0.915071	0.0745322	1.11135	0.212056	0.918558	0.103023	0.37258	0.651911	0.593074
Breast tumor kinase (Phospho-Tyr447)	1	1.02113	0.225693	0.952501	0.277068	0.766997	0.0638563	0.933948	0.879658	0.60173
BTK (Ab-223)	1	0.836766	0.0482672	1.19552	0.220491	0.596127	0.134365	0.077417	0.468767	0.0446351
BTK (Phospho-Tyr223)	1	0.897953	0.0868711	0.80427	0.245494	0.545581	0.18756	0.36104	0.508899	0.526112
BTK (Phospho-Tyr551)	1	1.42698	0.534272	0.982563	0.223442	0.824529	0.0364208	0.508013	0.944902	0.592206
c-Abl (Ab-412)	1	0.940663	0.37736	0.887359	0.366652	0.570047	0.227853	0.889493	0.787718	0.352454
c-Abl (Phospho-Tyr245)	1	0.889579	0.0421272	0.908469	0.110943	0.902936	0.176081	0.119927	0.4961	0.985653
c-Abl (Phospho-Tyr412)	1	1.18706	0.208843	1.29409	0.261351	0.855163	0.0634717	0.46494	0.377364	0.203464
Calmodulin (Ab-79/81)	1	0.85311	0.225503	1.49436	0.419995	0.764267	0.0825151	0.581643	0.360279	0.256236
Calmodulin (Phospho-Thr79/Ser81)	1	0.864886	0.0536326	1.06253	0.236017	0.634986	0.15564	0.128001	0.815862	0.22911
Calsenilin/KCNIP3 (Ab-63)	1	0.888904	0.043609	1.11949	0.077586	1.0127	0.133224	0.125684	0.263436	0.510661
Calsenilin/KCNIP3 (Phospho-Ser63)	1	0.807034	0.0283324	0.754116	0.17644	0.67538	0.12172	0.0208849	0.298106	0.601341
CaMK1-alpha (Ab-177)	1	0.9232	0.278041	0.914902	0.398873	0.709974	0.0698042	0.808306	0.85083	0.608871
CaMK1-alpha (Phospho-Thr177)	1	0.909298	0.0447785	0.988786	0.155881	0.809826	0.111412	0.180067	0.949197	0.558387
CaMK2 alpha/beta/delta (Phospho-Thr305)	1	1.01846	0.0969449	0.984033	0.295527	0.493169	0.160686	0.866529	0.961823	0.130097
CaMK2A (Ab-286)	1	0.82731	0.0992286	0.784355	0.197303	0.532052	0.103873	0.22393	0.388496	0.397609
CaMK2A (Phospho-Thr286)	1	0.9629	0.206567	1.09898	0.464962	0.808623	0.191863	0.874014	0.851148	0.401472
CaMK2-beta/gamma/delta (Ab-287)	1	0.83026	0.110192	0.658883	0.280024	0.463651	0.114402	0.263363	0.347361	0.42787
CaMK2-beta/gamma/delta (Phospho-Thr287)	1	0.899874	0.125377	0.942315	0.129227	0.854589	0.242571	0.508285	0.698996	0.834042
CaMK4 (Ab-196/200)	1	0.979936	0.0451439	0.920148	0.142719	0.745723	0.109212	0.700182	0.632117	0.512109
CaMK4 (Phospho-Thr196/200)	1	0.911463	0.308086	0.963073	0.443579	0.494304	0.0740073	0.800863	0.941237	0.40281
Caspase 1 (Ab-376)	1	0.92442	0.160272	0.917007	0.29073	0.620757	0.105178	0.683671	0.802137	0.328705
Caspase 1 (Phospho-Ser376)	1	1.10417	0.196203	1.10161	0.139268	0.969135	0.310448	0.648535	0.5415	0.788463
Caspase 2 (Ab-157)	1	0.918177	0.120911	0.959001	0.133408	0.804622	0.0624871	0.568357	0.787647	0.508573
Caspase 2 (Phospho-Ser157)	1	0.968273	0.207126	0.870647	0.250592	0.707951	0.10553	0.892318	0.657125	0.687685
Caspase 3 (Ab-150)	1	0.901874	0.0811731	0.888352	0.0877538	0.862043	0.16474	0.350244	0.331183	0.901634
Caspase 3 (Phospho-Ser150)	1	0.974642	0.0666005	0.913008	0.322465	0.630077	0.163235	0.740031	0.812622	0.527637
Caspase 6 (Ab-257)	1	0.900199	0.153034	0.847992	0.103293	0.681763	0.184641	0.581242	0.278969	0.526655
Caspase 6 (Phospho-Ser257)	1	0.90056	0.0191745	0.922108	0.0377128	0.744181	0.18553	0.0352283	0.174888	0.387599
Caspase 8 (Ab-347)	1	0.977095	0.133337	0.72039	0.269808	0.502824	0.0911458	0.87942	0.408918	0.351098
Caspase 8 (Phospho-Ser347)	1	1.00381	0.27648	0.930042	0.359182	0.642674	0.21645	0.990262	0.863565	0.426898
Caspase 9 (Ab-125)	1	1.0895	0.264786	1.38717	0.438675	0.742091	0.116754	0.767543	0.470561	0.209444
Caspase 9 (Ab-144)	1	0.896336	0.0463359	0.827477	0.173537	0.758725	0.153133	0.15472	0.424905	0.721334
Caspase 9 (Ab-153)	1	0.739607	0.218404	0.864573	0.336659	0.643273	0.141493	0.355442	0.726408	0.392538
Caspase 9 (Ab-196)	1	0.882895	0.0129621	0.936149	0.162094	0.911247	0.0418741	0.0120312	0.731676	0.868653
Caspase 9 (Phospho-Ser144)	1	1.11761	0.0517605	0.894808	0.0977705	0.762062	0.232945	0.151017	0.394522	0.507686
Caspase 9 (Phospho-Ser196)	1	0.840763	0.0304722	0.97067	0.15276	0.73515	0.0762407	0.0347241	0.865469	0.358854
Caspase 9 (Phospho-Thr125)	1	0.879932	0.17458	0.956737	0.351709	0.654065	0.191149	0.56266	0.913348	0.502097
Caspase 9 (Phospho-Tyr153)	1	0.874631	0.0858776	0.982267	0.233062	0.599474	0.130983	0.281753	0.946276	0.318723
Catalase (Ab-385)	1	0.934932	0.11894	0.732974	0.191083	0.524484	0.14674	0.63922	0.297125	0.347181
Catalase (Phospho-Tyr385)	1	1.05855	0.229297	1.06659	0.210425	0.723186	0.107586	0.822309	0.781629	0.391777
Catenin beta (Ab-33)	1	0.98026	0.124036	0.873312	0.262847	0.597833	0.0856291	0.888172	0.677408	0.399861
Catenin beta (Ab-37)	1	0.822087	0.0286074	0.652594	0.239645	0.643409	0.170454	0.0248936	0.284194	0.96867
Catenin beta (Ab-41/45)	1	0.99499	0.114526	1.12479	0.145612	0.789658	0.195452	0.969082	0.481739	0.429377
Catenin beta (Ab-489)	1	1.07	0.242629	0.874026	0.236041	0.697086	0.138009	0.800105	0.646925	0.439033
Catenin beta (Ab-654)	1	0.960847	0.137299	0.917016	0.144559	0.833807	0.140037	0.802335	0.623889	0.788686
Catenin beta (Phospho-Ser33)	1	0.916442	0.142333	0.955597	0.125837	0.709327	0.213437	0.616609	0.757911	0.511528
Catenin beta (Phospho-Ser37)	1	0.867373	0.312549	0.583424	0.195151	0.577353	0.0840097	0.712605	0.166353	0.98087
Catenin beta (Phospho-Thr41/Ser45)	1	0.845087	0.0859822	0.934624	0.277924	0.73733	0.093343	0.213386	0.835921	0.556614
Catenin beta (Phospho-Tyr489)	1	0.894955	0.195963	0.773209	0.23014	0.730183	0.0732592	0.645566	0.428291	0.898899
Catenin beta (Phospho-Tyr654)	1	0.968314	0.119667	1.03595	0.182803	0.875132	0.0744271	0.815969	0.862271	0.594338
Catenin delta-1 (Ab-228)	1	0.979051	0.153043	1.09179	0.349859	0.8988	0.140931	0.903661	0.817596	0.463866
Catenin delta-1 (Phospho-Tyr228)	1	0.975068	0.148429	1.09841	0.413284	0.836043	0.139344	0.882057	0.833963	0.484898
Caveolin-1 (Ab-14)	1	0.880281	0.0749387	0.894595	0.19266	0.746465	0.10531	0.251233	0.639197	0.608686
Caveolin-1 (Phospho-Tyr14)	1	0.867204	0.154064	1.04082	0.144701	0.777545	0.0994961	0.479559	0.804396	0.357224
CBL (Phospho-Tyr700)	1	1.07578	0.182543	0.931147	0.0433878	0.87035	0.245754	0.718338	0.253434	0.840887
CBL (Phospho-Tyr774)	1	1.03626	0.119449	1.11106	0.526465	0.803815	0.0385315	0.79011	0.852467	0.618706
CD19 (Ab-531)	1	0.950425	0.135625	0.998896	0.150558	0.710737	0.150826	0.749754	0.994814	0.341482
CD19 (Phospho-Tyr531)	1	1.18108	0.427293	0.696174	0.158624	0.516053	0.129149	0.712952	0.195522	0.389443
CD22/BL-CAM (Phospho-Tyr807)	1	0.897394	0.152723	1.08842	0.117218	0.937862	0.115184	0.570894	0.529374	0.429539
CD227/mucin 1 (Ab-1243)	1	0.951466	0.137675	0.929548	0.233791	0.90317	0.20689	0.758126	0.791594	0.852679
CD227/mucin 1 (Phospho-Tyr1243)	1	0.954302	0.15838	0.981425	0.115194	0.742274	0.133423	0.800095	0.886715	0.434512
CD28 (Phospho-Tyr218)	1	1.02824	0.121269	1.0292	0.323026	0.888884	0.0728895	0.8375	0.936221	0.634452
CD32 (FcgammaRIIb) (Ab-292)	1	0.598524	0.270823	0.761034	0.339751	0.473614	0.0573066	0.276441	0.554687	0.483802
CD3Z (Ab-142)	1	0.946369	0.139433	0.997905	0.219617	0.629734	0.0659542	0.737553	0.993255	0.304699
CD3Z (Phospho-Tyr142)	1	0.986244	0.247687	0.968847	0.305595	0.955196	0.151347	0.96076	0.928102	0.953338
CD4 (Ab-433)	1	1.19951	0.25335	0.739619	0.24787	0.485823	0.0717719	0.513498	0.403707	0.469649
CD4 (Phospho-Ser433)	1	0.905225	0.221807	1.01658	0.302745	0.577437	0.0561692	0.710777	0.961296	0.32621
CD45 (Phospho-Ser1007)	1	0.766324	0.0452979	0.831455	0.160402	0.540112	0.155929	0.0355838	0.403601	0.236442
CD5 (Ab-453)	1	1.03922	0.0708561	0.866088	0.358343	0.606744	0.15681	0.63556	0.744524	0.338158
CD5 (Phospho-Tyr453)	1	0.840578	0.0832596	0.65786	0.204239	0.559108	0.187767	0.195615	0.235881	0.633542
CDC25A (Ab-124)	1	0.956361	0.176687	0.884395	0.298788	0.758217	0.189638	0.827957	0.736108	0.379972
CDC25A (Ab-178)	1	0.831734	0.0937062	0.866958	0.186687	0.591217	0.0815771	0.21439	0.54999	0.324159
CDC25A (Ab-75)	1	0.708123	0.0773136	0.938499	0.132632	0.752424	0.163555	0.0635485	0.688439	0.594022
CDC25A (Phospho-Ser124)	1	0.718083	0.0329795	0.735073	0.0906152	0.626095	0.193495	0.0134103	0.099786	0.642106
CDC25A (Phospho-Ser75)	1	0.916506	0.168279	0.813338	0.260304	0.784794	0.172679	0.668944	0.547755	0.775678
CDC25B (Ab-323)	1	0.966748	0.135589	0.711561	0.222865	0.602299	0.112466	0.829139	0.32488	0.427508
CDC25B (Ab-353)	1	0.883258	0.0560631	0.858524	0.250784	0.64607	0.13171	0.172747	0.629488	0.380006
CDC25B (Phospho-Ser323)	1	0.90044	0.0791772	1.01775	0.0809511	0.798151	0.214506	0.335532	0.846744	0.532529
CDC25B (Phospho-Ser353)	1	0.904299	0.0760232	1.06244	0.20105	0.757285	0.124755	0.335118	0.785507	0.422967
CDC25C (Ab-216)	1	0.958129	0.148421	0.823527	0.273126	0.483818	0.0482344	0.804371	0.58444	0.306189
CDC25C (Phospho-Ser216)	1	1.04127	0.2947	1.07504	0.473588	0.634599	0.0991706	0.90146	0.888653	0.3668
CDC25C (Phospho-Thr48)	1	0.900584	0.0851245	0.91505	0.103907	0.786224	0.207288	0.36324	0.499513	0.71802
CDK1/CDC2 (Ab-14)	1	0.731625	0.0342268	1.10205	0.0907256	0.779309	0.199275	0.0158784	0.377524	0.320516
CDK1/CDC2 (Ab-15)	1	0.973614	0.133803	1.19421	0.411106	0.934672	0.132814	0.861894	0.68317	0.667596
CDK1/CDC2 (Phospho-Thr14)	1	0.919844	0.194926	1.14247	0.140808	1.09286	0.251964	0.720791	0.41813	0.878245
CDK1/CDC2 (Phospho-Tyr15)	1	0.858429	0.274921	0.929171	0.400678	0.679615	0.129061	0.657851	0.875968	0.556122
CDK2 (Ab-160)	1	1.10871	0.189774	0.928305	0.327488	0.716505	0.175099	0.624559	0.847019	0.59449
CDK2 (Phospho-Thr160)	1	0.796667	0.0484595	1.16508	0.375207	0.917636	0.163045	0.0523768	0.702932	0.541938
CDK5 (Ab-15)	1	0.747921	0.206771	0.868373	0.368263	0.500323	0.0900288	0.347069	0.754966	0.335399
CDK5 (Phospho-Tyr15)	1	1.30056	0.49799	1.06675	0.495513	0.606285	0.0777323	0.607476	0.905182	0.385527
CDK7 (Ab-170)	1	0.87946	0.0467714	0.857209	0.228919	0.604791	0.159296	0.123317	0.596445	0.516132
CDK7 (Phospho-Thr170)	1	0.910219	0.237648	0.722497	0.170143	0.645401	0.0680551	0.741912	0.244467	0.767165
Chk1 (Ab-280)	1	1.05439	0.164392	0.888672	0.266853	0.745836	0.0896199	0.772214	0.717058	0.623542
Chk1 (Ab-286)	1	0.83953	0.0848438	0.648828	0.19744	0.466929	0.045363	0.199127	0.21727	0.472631
Chk1 (Ab-317)	1	0.93292	0.123667	0.783734	0.297942	0.478694	0.115737	0.641886	0.543371	0.320835
Chk1 (Ab-345)	1	0.993575	0.119976	0.985321	0.0618256	0.698808	0.174452	0.962159	0.834428	0.340608
Chk1 (Phospho-Ser280)	1	0.930238	0.0990405	0.936547	0.124636	0.831187	0.232352	0.55417	0.661287	0.726809
Chk1 (Phospho-Ser286)	1	0.756235	0.26325	0.972543	0.376507	0.433976	0.0214015	0.45221	0.948501	0.276823
Chk1 (Phospho-Ser296)	1	1.15842	0.161051	1.00689	0.281352	0.646931	0.141531	0.428978	0.982687	0.377038
Chk1 (Phospho-Ser301)	1	0.948299	0.100576	0.840875	0.253413	0.611081	0.202966	0.65838	0.59419	0.358802
Chk1 (Phospho-Ser317)	1	0.838447	0.140134	0.955404	0.245541	0.769254	0.205335	0.368154	0.872618	0.615062
Chk1 (Phospho-Ser345)	1	0.831682	0.0502328	1.11062	0.130208	0.765105	0.171344	0.0786963	0.485027	0.351158
Chk2 (Ab-383)	1	0.841606	0.128231	0.783847	0.296169	0.457131	0.146674	0.342163	0.5414	0.392466
Chk2 (Ab-387)	1	0.997105	0.156572	1.13967	0.270956	0.645686	0.0887093	0.986927	0.657556	0.302658
Chk2 (Ab-516)	1	0.935994	0.230056	0.844506	0.249758	0.520458	0.0319616	0.80697	0.597085	0.299278
Chk2 (Ab-68)	1	0.925687	0.0554977	0.921743	0.13902	0.697733	0.147773	0.312457	0.630176	0.493197
Chk2 (Phospho-Ser516)	1	0.867629	0.153377	0.862483	0.307933	0.545096	0.115387	0.479076	0.698876	0.259768
Chk2 (Phospho-Thr383)	1	0.924379	0.0436193	0.986993	0.357574	0.56622	0.13218	0.225114	0.974286	0.30595
Chk2 (Phospho-Thr387)	1	0.867072	0.168902	0.816434	0.229425	0.939464	0.0601143	0.513726	0.507582	0.70326
Chk2 (Phospho-Thr68)	1	0.914724	0.113065	0.763858	0.239854	0.448871	0.0535782	0.529422	0.428652	0.302087
c-Jun (Ab-170)	1	0.933877	0.0873463	1.02615	0.0875714	0.918319	0.216097	0.528067	0.793396	0.731348
c-Jun (Ab-239)	1	0.99681	0.184314	1.06186	0.158193	0.943088	0.350376	0.987763	0.733502	0.827407
c-Jun (Ab-243)	1	1.0322	0.224501	0.86126	0.306172	0.656848	0.0395862	0.899092	0.69486	0.530106
c-Jun (Ab-63)	1	1.0451	0.132534	0.973538	0.244842	0.856376	0.107982	0.766071	0.923799	0.668953
c-Jun (Ab-91)	1	0.971461	0.206564	0.865588	0.272848	0.768043	0.0691432	0.902769	0.671047	0.682466
c-Jun (Ab-93)	1	0.843015	0.0593385	0.803314	0.299712	0.622415	0.135379	0.118095	0.579072	0.542505
c-Jun (Phospho-Ser243)	1	1.80725	0.515176	1.30724	0.66776	1.29207	0.120868	0.25764	0.690621	0.981537
c-Jun (Phospho-Ser63)	1	1.1177	0.312264	0.805793	0.240514	0.812284	0.0920816	0.742457	0.504166	0.969698
c-Jun (Phospho-Ser73)	1	1.06112	0.195507	0.843256	0.28009	0.761066	0.0605796	0.784157	0.63205	0.74432
c-Jun (Phospho-Thr239)	1	0.99792	0.0812826	1.03821	0.378706	0.660066	0.0847414	0.981907	0.928832	0.368237
c-Jun (Phospho-Thr91)	1	0.89316	0.123256	0.90547	0.225247	0.697219	0.119411	0.477422	0.715509	0.605665
c-Jun (Phospho-Thr93)	1	1.03681	0.175758	0.510961	0.161013	0.71172	0.156784	0.853522	0.0934537	0.584657
c-Jun (Phospho-Tyr170)	1	1.46819	0.464095	2.19506	0.771359	1.52942	0.132192	0.419268	0.26143	0.500002
CK1-A (Ab-321)	1	0.916035	0.192079	0.943134	0.256134	0.613768	0.0819727	0.704683	0.844909	0.349417
CK1-A (Phospho-Thr321)	1	0.938299	0.081431	1.00911	0.1454	0.894314	0.234	0.527734	0.955725	0.744923
CK1-A/A2 (Phospho-Tyr294)	1	1.20815	0.440373	1.0149	0.101587	0.935924	0.181185	0.683007	0.896846	0.752848
CK2-b (Ab-209)	1	0.966489	0.190231	0.902967	0.349473	0.638499	0.193528	0.876392	0.807346	0.350586
CK2-b (Phospho-Ser209)	1	1.06187	0.100196	1.00743	0.406121	0.711685	0.229446	0.599833	0.987062	0.277034
Claudin 3 (Ab-219)	1	0.909814	0.0954974	0.883505	0.183436	0.674976	0.157829	0.444661	0.590346	0.212427
Claudin 3 (Phospho-Tyr219)	1	0.822831	0.113493	0.84846	0.126614	0.650633	0.0951045	0.258896	0.353987	0.256268
Claudin 6 (Phospho-Tyr219)	1	0.904124	0.123265	0.918967	0.191968	0.706157	0.167251	0.518088	0.713988	0.613613
Claudin 7 (Ab-210)	1	0.875865	0.091245	0.812647	0.169137	0.706004	0.0738906	0.306721	0.383373	0.404376
Claudin 7 (Phospho-Tyr210)	1	0.944198	0.189455	1.05399	0.185077	0.764822	0.271357	0.796105	0.797967	0.579974
Coagulation Factor III (Phospho-Ser290)	1	0.869355	0.112277	0.993422	0.1974	0.657107	0.142068	0.364634	0.976442	0.376368
Cofilin (Ab-3)	1	1.01603	0.232778	0.984809	0.450326	0.847246	0.241752	0.951358	0.976154	0.609918
Cofilin (Phospho-Ser3)	1	1.06067	0.175957	0.86613	0.138779	0.935048	0.0436928	0.76312	0.436507	0.688258
Connexin 43 (Ab-367)	1	0.997086	0.104052	0.688907	0.247366	0.534283	0.0922907	0.980199	0.335475	0.442
Connexin 43 (Phospho-Ser367)	1	0.979703	0.106911	0.688352	0.204566	0.476125	0.0904236	0.866947	0.267103	0.515595
Cortactin (Ab-421)	1	0.991396	0.0963337	0.931039	0.160666	0.891881	0.0817183	0.936974	0.709576	0.874803
Cortactin (Ab-466)	1	0.960839	0.0804797	0.714317	0.146702	0.537074	0.0965488	0.674649	0.190858	0.541252
Cortactin (Phospho-Tyr421)	1	1.2935	0.425346	1.32066	0.70459	0.729393	0.120379	0.561487	0.69367	0.514479
Cortactin (Phospho-Tyr466)	1	0.969097	0.0351448	0.908892	0.284906	0.71556	0.137267	0.47198	0.779448	0.466952
CPI17 alpha (Ab-38)	1	1.20542	0.303307	1.01548	0.158535	0.749478	0.219723	0.568076	0.931102	0.543951
CPI17 alpha (Phospho-Thr38)	1	0.854983	0.0648598	0.931052	0.168401	0.765701	0.123186	0.154869	0.721911	0.596947
c-PLA2 (Ab-505)	1	0.997298	0.136635	0.990279	0.230164	0.727067	0.134468	0.986018	0.97015	0.530523
c-PLA2 (Phospho-Ser505)	1	0.910785	0.114358	1.03777	0.180433	0.997679	0.041726	0.516976	0.853578	0.86899
CREB (Ab-100)	1	0.989714	0.241045	0.845418	0.25552	0.589612	0.0770297	0.969839	0.606696	0.317533
CREB (Ab-121)	1	0.817746	0.0462642	0.901378	0.114311	0.573707	0.123395	0.0588103	0.479208	0.0496377
CREB (Ab-129)	1	0.961613	0.132508	0.953738	0.186062	0.861326	0.0871868	0.799323	0.826844	0.763955
CREB (Ab-133)	1	1.00011	0.103411	0.806385	0.168652	0.712995	0.0722518	0.999243	0.369749	0.734971
CREB (Ab-142)	1	1.02115	0.120912	1.09793	0.0911222	0.960196	0.314149	0.877244	0.394963	0.733261
CREB (Phospho-Ser121)	1	1.0038	0.173286	1.03968	0.189261	0.898806	0.241115	0.984477	0.853349	0.766102
CREB (Phospho-Ser129)	1	1.02046	0.106528	0.90767	0.256062	0.861336	0.132276	0.865432	0.752936	0.798871
CREB (Phospho-Ser133)	1	1.00092	0.15104	0.489824	0.0818036	0.455962	0.122314	0.995688	0.0247594	0.869695
CREB (Phospho-Ser142)	1	1.3413	0.25149	1.16703	0.268241	0.810333	0.0631741	0.307614	0.597023	0.39019
CREB (Phospho-Thr100)	1	0.833155	0.166438	0.759249	0.102759	0.538438	0.146249	0.421708	0.143879	0.290015
CrkII (Ab-221)	1	0.690176	0.0834139	0.780426	0.307331	0.586209	0.168585	0.0654489	0.549081	0.314294
CrkII (Phospho-Tyr221)	1	1.14438	0.0191042	0.728479	0.124365	0.716134	0.110325	0.0170608	0.160696	0.960916
CrkL (Phospho-Tyr207)	1	0.868561	0.0852585	0.922126	0.151293	0.741356	0.110328	0.263092	0.657984	0.539184
CXCR4 (Phospho-Ser339)	1	0.916303	0.154593	1.1529	0.437722	0.60108	0.188474	0.642477	0.760209	0.356467
Cyclin B1 (Ab-126)	1	0.977704	0.280464	0.921384	0.0869876	0.843389	0.287782	0.943876	0.461509	0.799173
Cyclin B1 (Ab-147)	1	0.839938	0.190248	0.90983	0.42639	0.646966	0.0913538	0.488722	0.85211	0.514992
Cyclin B1 (Phospho-Ser126)	1	0.961992	0.218472	1.15988	0.427503	0.597502	0.168775	0.877903	0.744334	0.239873
Cyclin B1 (Phospho-Ser147)	1	0.932265	0.0849776	0.934467	0.118096	0.825864	0.196508	0.508994	0.634729	0.761605
Cyclin C (Phospho-Ser275)	1	0.944065	0.0928737	0.942818	0.169047	0.824931	0.129861	0.608181	0.767376	0.702416
Cyclin D1 (Ab-286)	1	0.826007	0.121231	0.939894	0.275577	0.670404	0.110779	0.2877	0.847575	0.243628
Cyclin D1 (Ab-90)	1	1.11394	0.113179	0.931608	0.333885	0.560572	0.0559702	0.420066	0.856654	0.343856
Cyclin D1 (Phospho-Thr286)	1	1.01234	0.265331	0.732441	0.25465	0.823264	0.0722987	0.967135	0.403628	0.670092
Cyclin D2 (Ab-280)	1	1.12168	0.20188	0.994843	0.325682	0.81653	0.107918	0.607933	0.988805	0.700602
Cyclin D3 (Ab-283)	1	0.958721	0.171684	0.992116	0.27344	0.771174	0.0934571	0.832391	0.979616	0.50792
Cyclin D3 (Phospho-Thr283)	1	1.09914	0.203005	0.93546	0.325387	0.780381	0.0967658	0.673577	0.861106	0.736361
Cyclin E1 (Ab-395)	1	0.843063	0.0317348	0.785716	0.148475	0.695325	0.0841261	0.038542	0.28575	0.646433
Cyclin E1 (Ab-77)	1	0.960878	0.21864	0.819968	0.325621	0.570311	0.0101506	0.874477	0.635885	0.51167
Cyclin E1 (Phospho-Thr395)	1	0.929188	0.098168	0.826709	0.218617	0.572459	0.0762796	0.545633	0.511062	0.370887
Cyclin E1 (Phospho-Thr77)	1	0.676436	0.178462	1.06455	0.293718	0.715471	0.123818	0.211502	0.846434	0.393722
Cyclin E2 (Ab-392)	1	0.984951	0.0536169	0.913063	0.318455	0.503067	0.0370132	0.805332	0.810462	0.295923
Cyclin E2 (Phospho-Thr392)	1	0.920797	0.120911	0.956525	0.117407	0.790387	0.210047	0.579706	0.746699	0.643047
DAB1 (Ab-220)	1	0.919563	0.163839	1.05553	0.230824	0.875897	0.094438	0.672046	0.832295	0.620014
DAB1 (Ab-232)	1	1.05973	0.220707	0.94931	0.251621	0.857137	0.0349752	0.812045	0.858975	0.713071
DAB1 (Phospho-Tyr220)	1	1.17747	0.309887	1.04407	0.262638	0.929133	0.168606	0.624653	0.882173	0.789247
DAB1 (Phospho-Tyr232)	1	0.926367	0.050055	0.810289	0.216721	0.604741	0.119408	0.279104	0.473686	0.397717
DAPP1 (Ab-139)	1	0.851553	0.0309505	0.89257	0.251238	0.879023	0.214111	0.0408267	0.710581	0.877291
DAPP1 (Phospho-Tyr139)	1	0.758069	0.0981806	0.899859	0.100147	0.823849	0.0920547	0.132688	0.422674	0.090909
DARPP-32 (Ab-34)	1	1.1235	0.210311	1.22307	0.268551	0.981799	0.383422	0.616513	0.493539	0.546424
DARPP-32 (Ab-75)	1	0.926646	0.0798298	0.873393	0.0964195	0.779825	0.146779	0.45516	0.319579	0.694314
DARPP-32 (Phospho-Thr34)	1	1.17001	0.113712	0.888653	0.1435	0.742067	0.250049	0.273522	0.518978	0.740826
DARPP-32 (Phospho-Thr75)	1	0.973089	0.110264	0.969273	0.159139	0.601025	0.0997962	0.829936	0.864724	0.249702
DAXX (Phospho-Ser668)	1	0.904437	0.17919	0.776621	0.288131	0.919793	0.407425	0.64715	0.519294	0.808416
DDX5/DEAD-box protein 5 (Ab-593)	1	0.913333	0.143904	0.598194	0.213356	0.586003	0.19091	0.608192	0.20036	0.923326
DDX5/DEAD-box protein 5 (Phospho-Tyr593)	1	1.23576	0.643926	1.33257	0.622465	0.936074	0.260259	0.749372	0.646584	0.398267
DNA-PK (Ab-2056)	1	0.809851	0.0123099	0.793592	0.16708	0.802785	0.139702	0.00416491	0.342115	0.935486
DNA-PK (Ab-2638)	1	0.937182	0.17997	0.774834	0.303256	0.652556	0.174224	0.760377	0.535151	0.457222
DNA-PK (Ab-2647)	1	0.895799	0.141755	0.790044	0.224457	0.64602	0.120382	0.538802	0.448331	0.478949
DNA-PK (Phospho-Thr2638)	1	0.919162	0.0961297	1.00814	0.167134	0.872036	0.213157	0.488907	0.965571	0.754005
DNA-PK (Phospho-Thr2647)	1	0.858589	0.121986	0.976885	0.242206	0.725942	0.180992	0.366055	0.93267	0.582699
Dok-1 (Ab-362)	1	0.856408	0.0827029	0.991283	0.199581	0.959066	0.139464	0.224656	0.969132	0.932449
Dok-1 (Ab-398)	1	1.29121	0.278051	0.800797	0.207253	0.602476	0.183182	0.404857	0.437893	0.636078
Dok-1 (Phospho-Tyr362)	1	1.0771	0.177564	1.06852	0.427772	0.887407	0.109392	0.706501	0.887448	0.638608
Dok-1 (Phospho-Tyr398)	1	1.53328	0.312621	1.04661	0.431764	0.82396	0.0451112	0.230156	0.923894	0.664396
Dok-2 (Ab-299)	1	1.08253	0.214208	0.902692	0.215968	0.736262	0.0576157	0.737139	0.696435	0.60326
Dok-2 (Phospho-Tyr299)	1	1.06181	0.135122	1.16808	0.162989	0.692523	0.109561	0.692241	0.410812	0.211335
DYN1 (Ab-774)	1	1.19125	0.271507	1.16793	0.460106	0.830791	0.0835361	0.554158	0.750105	0.470123
DYN1 (Phospho-Ser774)	1	0.958912	0.254624	0.927526	0.299371	0.739769	0.078471	0.886633	0.831272	0.485507
E2F1 (Ab-433)	1	0.893592	0.27952	0.835019	0.413192	0.791332	0.22256	0.740071	0.728285	0.857874
E2F1 (Phospho-Thr433)	1	1.05506	0.152237	1.00054	0.312657	0.755908	0.123941	0.752223	0.998786	0.540196
EEF2 (Ab-56)	1	1.07146	0.202485	1.17085	0.327525	0.835521	0.378076	0.757885	0.653943	0.664466
EEF2 (Phospho-Thr56)	1	0.87366	0.158839	0.834526	0.17402	0.744564	0.130214	0.509786	0.442021	0.792264
eEF2K (Ab-366)	1	1.16082	0.12053	0.947643	0.347706	0.610964	0.101185	0.313743	0.894125	0.38549
eEF2K (Phospho-Ser366)	1	1.12498	0.256247	0.853303	0.312771	0.592445	0.125976	0.673974	0.685211	0.313089
EGFR (Ab-1016)	1	0.838085	0.0253188	0.831898	0.221556	0.621425	0.0942207	0.02359	0.527237	0.347099
EGFR (Ab-1069)	1	0.919376	0.12268	0.996233	0.208087	0.90101	0.171503	0.578578	0.987201	0.77731
EGFR (Ab-1070)	1	0.861849	0.143964	0.83058	0.219524	0.704425	0.0350189	0.438508	0.52097	0.591529
EGFR (Ab-1092)	1	0.897261	0.259275	0.936478	0.343302	0.538215	0.143554	0.730197	0.870267	0.371017
EGFR (Ab-1110)	1	0.855991	0.132235	0.804784	0.251091	0.544004	0.0445379	0.389872	0.518246	0.345343
EGFR (Ab-1172)	1	1.04164	0.212657	1.26664	0.245994	1.11412	0.425357	0.86284	0.391668	0.799019
EGFR (Ab-1197)	1	1.02237	0.157069	0.975876	0.250579	0.749608	0.126219	0.899819	0.932083	0.59988
EGFR (Ab-678)	1	1.00326	0.133233	1.19522	0.168355	0.964123	0.308004	0.982712	0.365937	0.662318
EGFR (Ab-693)	1	1.0507	0.234544	0.879545	0.302939	0.450614	0.149572	0.848903	0.729335	0.322461
EGFR (Ab-869)	1	1.00889	0.148259	0.961544	0.322378	0.806713	0.0937687	0.957624	0.915949	0.595951
EGFR (Ab-998)	1	0.912806	0.0663525	0.851996	0.168388	0.625464	0.141155	0.319297	0.472135	0.47298
EGFR (Phospho-Ser1070)	1	0.939095	0.109347	0.992948	0.371843	0.624189	0.0518021	0.633549	0.986592	0.406889
EGFR (Phospho-Thr678)	1	0.962727	0.0388277	1.22518	0.151326	0.923224	0.307374	0.438371	0.275146	0.509798
EGFR (Phospho-Thr693)	1	0.803977	0.0167698	0.879908	0.136183	0.699051	0.135294	0.00723948	0.47088	0.491607
EGFR (Phospho-Tyr1016)	1	1.03984	0.282316	0.83809	0.319535	0.790765	0.174163	0.900696	0.662703	0.930204
EGFR (Phospho-Tyr1069)	1	1.25909	0.454081	0.926587	0.215335	0.776725	0.15901	0.62584	0.765644	0.727552
EGFR (Phospho-Tyr1092)	1	1.17173	0.189047	1.08024	0.140065	0.699669	0.210494	0.459556	0.624568	0.191586
EGFR (Phospho-Tyr1110)	1	0.902323	0.148038	0.906997	0.353108	0.556144	0.111166	0.577195	0.816907	0.455133
EGFR (Phospho-Tyr1172)	1	0.992957	0.210357	1.02181	0.417135	0.745383	0.100536	0.976332	0.963047	0.492075
EGFR (Phospho-Tyr1197)	1	0.883783	0.226233	0.88492	0.193086	0.88518	0.288469	0.658584	0.611642	0.999583
EGFR (Phospho-Tyr869)	1	0.967831	0.192097	0.936634	0.211474	0.626614	0.013121	0.88241	0.792725	0.263639
eIF2A (Ab-51)	1	0.886425	0.107353	0.790047	0.197868	0.683597	0.097985	0.400977	0.399851	0.753288
eIF2A (Phospho-Ser51)	1	0.943475	0.0334538	1.102	0.193286	0.962351	0.350167	0.233158	0.6504	0.817569
eIF4B (Phospho-Ser422)	1	0.84295	0.172968	0.835471	0.305702	0.61176	0.11428	0.459732	0.644321	0.575029
eIF4E (Ab-209)	1	0.939853	0.145949	1.03505	0.209699	0.912795	0.0953537	0.720229	0.88263	0.72053
eIF4E (Phospho-Ser209)	1	1.06893	0.155857	1.05697	0.250306	0.920155	0.0728043	0.701536	0.841101	0.711316
eIF4G (Ab-1108)	1	0.814486	0.121482	0.681071	0.201334	0.579967	0.0651989	0.266299	0.25403	0.648744
eIF4G (Phospho-Ser1108)	1	1.06972	0.0791414	0.834678	0.198571	0.863456	0.137672	0.471284	0.492678	0.850103
Elk1 (Ab-383)	1	1.09268	0.249112	0.960254	0.282541	0.652589	0.0692705	0.745584	0.901018	0.297674
Elk1 (Ab-389)	1	1.03251	0.114775	0.90516	0.26771	0.766691	0.0130511	0.80359	0.757005	0.6707
Elk1 (Ab-417)	1	1.03824	0.14909	0.797643	0.148616	0.680019	0.0570718	0.821566	0.306418	0.60811
Elk1 (Phospho-Ser383)	1	1.71842	0.51438	1.18762	0.479808	0.933623	0.150807	0.297318	0.733501	0.715292
Elk1 (Phospho-Ser389)	1	1.0133	0.221342	0.871365	0.275549	0.793728	0.165102	0.957546	0.686537	0.592497
Elk1 (Phospho-Thr417)	1	1.00276	0.147341	0.727198	0.0696849	0.6637	0.195377	0.986763	0.0594872	0.828096
eNOS (Ab-1177)	1	0.956426	0.179558	0.95715	0.187023	0.755839	0.150398	0.830876	0.840077	0.60951
eNOS (Ab-1179)	1	0.910761	0.187536	1.00277	0.35901	0.681128	0.140018	0.681092	0.994544	0.561033
eNOS (Ab-495)	1	0.993039	0.142714	1.0215	0.274094	0.740409	0.0972171	0.965529	0.94463	0.526074
eNOS (Ab-615)	1	1.03125	0.185988	1.03786	0.411976	0.689892	0.163924	0.882033	0.935148	0.349971
eNOS (Phospho-Ser1177)	1	0.885505	0.137849	1.05413	0.236702	0.664472	0.0479195	0.493572	0.840377	0.195219
eNOS (Phospho-Ser615)	1	0.974726	0.170264	0.901009	0.237577	0.676845	0.0775318	0.895611	0.717383	0.521406
eNOS (Phospho-Thr495)	1	0.992076	0.116972	1.10799	0.117551	1.01083	0.336575	0.952153	0.455234	0.788062
EPB41 (Ab-418/660)	1	1.02122	0.132243	1.05148	0.240211	0.841192	0.0970754	0.88728	0.850182	0.545101
EPB41 (Phospho-Tyr418/660)	1	1.22229	0.366194	1.17069	0.439206	0.904649	0.113934	0.605564	0.73502	0.513497
EPHA2/3/4 (Ab-588/596)	1	0.90574	0.107466	0.816688	0.238734	0.62331	0.19541	0.472928	0.522843	0.487469
EPHA2/3/4 (Phospho-Tyr588/596)	1	0.960946	0.22701	1.08389	0.279132	0.786856	0.116101	0.879241	0.792131	0.472859
EPHB1/2 (Ab-594/604)	1	0.891559	0.0754775	0.876462	0.201449	0.783238	0.222058	0.287329	0.602162	0.745743
EPHB1/2 (Phospho-Tyr594/604)	1	0.894423	0.163736	1.00624	0.17034	0.773642	0.14896	0.585143	0.974116	0.523644
Ephrin B1 (Ab-317)	1	0.92197	0.0843734	1.0068	0.249181	0.751782	0.144681	0.452691	0.980702	0.530948
Ephrin B1 (Phospho-Tyr317)	1	0.919548	0.125239	0.940253	0.198976	0.781378	0.162859	0.586432	0.792306	0.703171
Ephrin B1/B2/B3 (Phospho-Tyr324)	1	1.05367	0.156435	1.2896	0.593012	0.835046	0.315088	0.764237	0.673591	0.245446
Ephrin B2 (Ab-330)	1	0.918161	0.117286	0.936575	0.276764	0.70369	0.131969	0.557528	0.840041	0.314123
Ephrin B2 (Phospho-Tyr330)	1	0.792323	0.0497242	0.848087	0.284162	0.604541	0.179696	0.0528254	0.646401	0.288278
Epo-R (Ab-368)	1	1.20777	0.353572	1.19241	0.331117	0.893953	0.141352	0.616286	0.61994	0.57739
Epo-R (Phospho-Tyr368)	1	0.971378	0.158483	0.953935	0.113887	0.774256	0.0797343	0.873324	0.725015	0.450803
ERK3 (Ab-189)	1	1.03047	0.100252	0.984559	0.187405	0.822215	0.19452	0.78989	0.941837	0.666911
ERK3 (Phospho-Ser189)	1	0.934657	0.155453	0.801529	0.172915	0.632121	0.121153	0.715091	0.369823	0.528822
ERK8 (Phospho-Thr175/Tyr177)	1	0.946658	0.106093	0.941692	0.215389	0.742952	0.124048	0.665016	0.811993	0.507959
Estrogen Receptor-alpha (Ab-104)	1	0.782845	0.100635	1.12301	0.308039	0.623169	0.258712	0.16362	0.728257	0.302364
Estrogen Receptor-alpha (Ab-106)	1	0.939386	0.163887	1.14822	0.251889	0.724831	0.0240292	0.746985	0.615838	0.211787
Estrogen Receptor-alpha (Ab-118)	1	0.961835	0.0695952	0.905612	0.170771	0.81742	0.0275042	0.638464	0.635984	0.616191
Estrogen Receptor-alpha (Ab-167)	1	0.921406	0.108975	0.867562	0.235983	0.693621	0.0844087	0.545691	0.631142	0.572773
Estrogen Receptor-alpha (Phospho-Ser104)	1	0.867605	0.108601	0.890873	0.180235	1.04259	0.120138	0.347077	0.606421	0.659442
Estrogen Receptor-alpha (Phospho-Ser106)	1	1.12355	0.276027	1.51236	0.693615	0.970036	0.109179	0.698244	0.537026	0.548634
Estrogen Receptor-alpha (Phospho-Ser118)	1	1.02225	0.0985161	1.01937	0.224137	0.961229	0.292186	0.842266	0.939003	0.912043
Estrogen Receptor-alpha (Phospho-Ser167)	1	1.03488	0.43041	1.31368	0.694382	0.910752	0.137179	0.942797	0.695718	0.550193
ETK (Ab-40)	1	0.861242	0.0857007	1.01104	0.0673841	0.733536	0.106718	0.246847	0.884931	0.235211
ETK (Ab-566)	1	0.926382	0.128266	1.00692	0.235542	0.843075	0.0202692	0.623946	0.979217	0.585694
ETK (Phospho-Tyr40)	1	1.38013	0.375831	1.28457	0.423882	0.864426	0.190287	0.418272	0.571155	0.563795
Ezrin (Ab-353)	1	0.960614	0.0937702	0.872481	0.12754	0.706424	0.0822438	0.71529	0.422714	0.42611
Ezrin (Ab-478)	1	0.957001	0.162467	0.789186	0.311466	0.481658	0.095578	0.816049	0.568294	0.309904
Ezrin (Ab-566)	1	0.912787	0.0600783	0.890368	0.231301	0.748066	0.0942092	0.283715	0.682218	0.549352
Ezrin (Phospho-Thr566)	1	0.744305	0.230239	0.836494	0.444624	0.573275	0.0817082	0.382388	0.748337	0.568341
Ezrin (Phospho-Tyr353)	1	1.46675	0.101454	1.38309	0.192887	1.44034	0.561622	0.0441417	0.185412	0.942219
Ezrin (Phospho-Tyr478)	1	1.04639	0.468317	0.756718	0.252691	0.665606	0.12047	0.930134	0.437251	0.828426
FADD (Phospho-Ser194)	1	0.775996	0.163186	0.855494	0.353074	0.568573	0.172813	0.303506	0.722003	0.289602
FAK (Ab-397)	1	0.994696	0.194337	0.942591	0.253224	0.892602	0.123412	0.980704	0.841711	0.894798
FAK (Ab-407)	1	0.88441	0.0379012	0.927465	0.27292	0.63988	0.154828	0.0927921	0.815304	0.291303
FAK (Ab-576)	1	1.00387	0.117117	0.917637	0.221541	0.677861	0.157603	0.976662	0.745756	0.376453
FAK (Ab-861)	1	1.0056	0.146227	0.964318	0.200361	0.911731	0.0685095	0.972943	0.87506	0.862105
FAK (Ab-910)	1	0.874505	0.0440105	0.841769	0.214243	0.749989	0.0766498	0.104129	0.537084	0.613611
FAK (Ab-925)	1	1.05484	0.0701318	1.09339	0.0736411	0.74475	0.260281	0.516121	0.332398	0.388439
FAK (Phospho-Ser910)	1	0.79337	0.136226	0.793199	0.199484	0.57321	0.0539764	0.268589	0.40879	0.471311
FAK (Phospho-Tyr397)	1	0.779378	0.119745	0.856283	0.177432	0.713412	0.130333	0.206744	0.503001	0.650238
FAK (Phospho-Tyr407)	1	1.06425	0.380853	0.946353	0.412618	0.684629	0.031847	0.881547	0.90845	0.609772
FAK (Phospho-Tyr576)	1	0.893355	0.185068	0.828815	0.249411	0.712034	0.132973	0.622655	0.563378	0.787906
FAK (Phospho-Tyr861)	1	1.03695	0.334933	0.9622	0.246661	0.751746	0.083908	0.92222	0.892268	0.356994
FAK (Phospho-Tyr925)	1	0.912717	0.098355	0.885794	0.257322	0.671856	0.106452	0.468477	0.700569	0.411767
FAS (Ab-291)	1	1.02188	0.14565	0.924319	0.172519	0.782219	0.110013	0.894358	0.703732	0.642306
FAS (Phospho-Tyr291)	1	0.870237	0.102361	1.07926	0.301093	0.663535	0.0625062	0.33252	0.817006	0.357455
FER (Ab-402)	1	0.889828	0.152935	0.795142	0.282574	0.505103	0.137483	0.546106	0.543815	0.281856
FER (Phospho-Tyr402)	1	0.746264	0.0984105	0.764987	0.185437	0.580202	0.111938	0.123228	0.332621	0.48353
FGFR1 (Ab-154)	1	1.00334	0.327405	1.08538	0.445649	0.796388	0.0496413	0.992781	0.865755	0.608414
FGFR1 (Ab-766)	1	0.833377	0.12521	0.84438	0.258535	0.692188	0.141492	0.314711	0.608369	0.485125
FGFR1 (Phospho-Tyr154)	1	1.18015	0.279743	1.01218	0.353649	0.814478	0.165977	0.585573	0.975663	0.738972
FGFR1 (Phospho-Tyr654)	1	1.02465	0.150262	0.787679	0.279755	0.522755	0.132056	0.884759	0.52713	0.375739
FGFR1 (Phospho-Tyr766)	1	0.959324	0.0479352	0.985234	0.159869	0.672743	0.0559659	0.485491	0.934827	0.238228
Filamin A (Ab-2152)	1	1.23321	0.231504	0.828328	0.301634	1.07284	0.614209	0.419825	0.626656	0.658809
Filamin A (Phospho-Ser2152)	1	1.02557	0.149408	0.840749	0.22527	0.60454	0.0516589	0.879842	0.552873	0.428923
FKHR (Ab-256)	1	0.980385	0.14478	0.896592	0.331887	0.66743	0.0725025	0.904635	0.784843	0.513886
FKHR (Ab-319)	1	0.980848	0.165464	0.972006	0.168024	0.880581	0.036289	0.918429	0.883	0.689825
FKHR (Phospho-Ser256)	1	0.930342	0.148718	0.604992	0.222627	0.551902	0.138035	0.685593	0.218008	0.733016
FKHR (Phospho-Ser319)	1	0.924059	0.0808574	0.9081	0.212734	0.732775	0.0560054	0.446776	0.70786	0.478045
FKHR/FOXO1A (Ab-329)	1	0.922028	0.0268421	0.917097	0.203297	0.646121	0.134251	0.100892	0.722934	0.421707
FKHR/FOXO1A (Phospho-Ser329)	1	0.907005	0.0262098	0.915503	0.14467	0.622028	0.115507	0.0710702	0.618277	0.281805
FKHRL1/FOXO3A (Ab-253)	1	0.895348	0.0755455	0.750943	0.279124	0.530741	0.120658	0.300236	0.466394	0.336967
FKHRL1/FOXO3A (Phospho-Ser253)	1	0.737994	0.0992374	0.763629	0.26504	0.57269	0.196519	0.118496	0.466586	0.389207
FLT3 (Ab-599)	1	1.09738	0.225939	0.830773	0.286638	0.749559	0.109087	0.708485	0.614756	0.715428
FLT3 (Phospho-Tyr599)	1	0.894467	0.13131	0.922071	0.255216	0.637659	0.0751384	0.505915	0.788953	0.340688
FLT3 (Phospho-Tyr842)	1	1.31202	0.338601	1.03929	0.485711	0.691892	0.130084	0.454069	0.942888	0.515285
FLT3 (Phospho-Tyr969)	1	1.59679	0.805235	0.84816	0.203247	0.728536	0.0932319	0.535818	0.532909	0.704643
Fos (Ab-232)	1	0.899056	0.168687	1.00092	0.192122	0.891594	0.120525	0.610312	0.996603	0.725952
Fos (Ab-374)	1	0.897254	0.138498	0.779322	0.32394	0.84376	0.348763	0.535462	0.566023	0.669411
Fos (Phospho-Ser362)	1	1.26647	0.374244	1.30805	0.713833	0.916617	0.142504	0.550301	0.708134	0.565562
Fos (Phospho-Thr232)	1	0.948648	0.193035	0.859772	0.294355	0.633008	0.11899	0.815136	0.680767	0.516373
FosB (Ab-27)	1	1.10113	0.242147	0.720474	0.231287	0.616893	0.107152	0.716771	0.350329	0.495577
FosB (Phospho-Ser27)	1	1.03671	0.174482	1.02625	0.272975	0.762908	0.178622	0.852858	0.932158	0.618783
FOXO1/3/4-pan (Ab-24/32)	1	0.914214	0.138832	0.993357	0.386983	0.553592	0.1885	0.599619	0.987862	0.315552
FOXO1/3/4-pan (Phospho-Thr24/32)	1	1.05182	0.102731	0.877597	0.228532	0.595132	0.103492	0.664046	0.645821	0.41531
FOXO1A/3A (Phospho-Ser322/325)	1	0.99037	0.281209	0.986934	0.368238	0.707138	0.149426	0.975792	0.974917	0.630678
FRS2 (Phospho-Tyr436)	1	0.927084	0.0241809	0.987402	0.373901	0.667521	0.134301	0.0946253	0.976181	0.570517
Fyn (Phospho-Tyr530)	1	0.894503	0.174156	0.969013	0.352349	0.587409	0.126228	0.606261	0.937934	0.328471
G3BP-1 (Ab-232)	1	1.03359	0.120192	1.08686	0.259403	0.646781	0.113553	0.806152	0.769596	0.332071
G3BP-1 (Phospho-Ser232)	1	1.0214	0.180224	0.991718	0.317845	0.60149	0.0451131	0.916319	0.981579	0.321808
Gab1 (Ab-627)	1	0.979416	0.107032	0.870543	0.288787	0.620618	0.150355	0.865252	0.697835	0.374095
Gab1 (Ab-659)	1	0.961465	0.0639398	0.915663	0.193686	0.856867	0.182871	0.607962	0.705735	0.890244
Gab1 (Phospho-Tyr627)	1	0.889776	0.19847	0.653119	0.224949	0.615606	0.0613964	0.634471	0.263006	0.90776
Gab1 (Phospho-Tyr659)	1	0.857895	0.070771	0.970223	0.112625	0.744215	0.159195	0.182425	0.816228	0.369461
Gab2 (Ab-159)	1	0.893468	0.0352554	0.827452	0.225424	0.779967	0.132907	0.0942851	0.524003	0.68304
Gab2 (Ab-623)	1	1.16636	0.213913	0.821847	0.344304	0.525882	0.163709	0.518148	0.656399	0.247317
Gab2 (Phospho-Ser159)	1	0.910695	0.105752	0.949529	0.16029	0.739212	0.222497	0.487316	0.782674	0.601617
Gab2 (Phospho-Tyr643)	1	0.948372	0.0930503	1.02751	0.253944	1.05428	0.133223	0.63477	0.923616	0.871059
GABA-RB (Ab-434)	1	0.923165	0.0832476	0.903327	0.246627	0.646945	0.088447	0.45346	0.732899	0.40367
GABA-RB (Phospho-Ser434)	1	0.888271	0.0864735	1.01531	0.0812051	0.824729	0.261553	0.325496	0.867851	0.627618
GAP43 (Ab-41)	1	1.12586	0.202968	0.708748	0.262049	0.427099	0.0405515	0.598429	0.382086	0.347737
GAP43 (Phospho-Ser41)	1	0.891213	0.0440949	0.832216	0.121353	0.82092	0.22315	0.132429	0.300929	0.973026
GAPDH	1	1	0	1	0	1	0	ND	ND	ND
GATA1 (Ab-142)	1	0.951983	0.166661	0.989188	0.235024	0.782396	0.0979623	0.800374	0.967487	0.597428
GATA1 (Ab-310)	1	0.95621	0.14496	1.05896	0.203665	0.890057	0.0831067	0.791107	0.799442	0.491995
GATA1 (Phospho-Ser142)	1	1.10214	0.19993	1.19238	0.51183	0.696527	0.135235	0.660231	0.743134	0.318956
GATA1 (Phospho-Ser310)	1	0.888261	0.147995	0.797189	0.148904	0.577242	0.117066	0.529035	0.306309	0.0313887
GluR1 (Ab-849)	1	0.990561	0.124938	0.82816	0.274993	0.545629	0.0982611	0.946655	0.595834	0.392751
GluR1 (Ab-863)	1	0.920884	0.154739	0.837019	0.245761	0.597879	0.0732112	0.660004	0.575433	0.359743
GluR1 (Phospho-Ser849)	1	1.41421	0.140682	1.0005	0.347713	0.906261	0.302694	0.0985908	0.998977	0.877925
GluR1 (Phospho-Ser863)	1	1.0441	0.164832	1.27457	0.549259	0.707358	0.0812244	0.814121	0.666736	0.45948
GluR2 (Ab-880)	1	0.830448	0.0881586	0.962314	0.0984742	0.728584	0.170307	0.194359	0.738785	0.470248
GluR2 (Phospho-Ser880)	1	0.898525	0.113119	0.972419	0.312948	0.821278	0.144955	0.464352	0.937802	0.568923
GRB10/Growth factor receptor-bound protein 10 (Ab-67)	1	0.903007	0.0869872	0.883532	0.225881	0.629177	0.104825	0.380854	0.657461	0.387397
GRB10/Growth factor receptor-bound protein 10 (Phospho-Tyr67)	1	0.877709	0.179335	0.793371	0.2636	0.621523	0.0755871	0.565668	0.515209	0.48662
GRF-1 (Phospho-Tyr1105)	1	0.965212	0.127776	0.941717	0.239764	0.801517	0.089798	0.810957	0.830598	0.702124
GRK1 (Ab-21)	1	0.903105	0.143157	0.827909	0.22099	0.765085	0.116917	0.568294	0.517649	0.619188
GRK1 (Phospho-Ser21)	1	0.982163	0.314449	0.897814	0.356596	0.61342	0.0572156	0.959921	0.801408	0.443458
GRK2 (Ab-29)	1	0.950635	0.133231	0.84084	0.292086	0.576312	0.149893	0.746555	0.640458	0.424723
GRK2 (Phospho-Ser29)	1	0.948102	0.105166	0.958978	0.155926	0.762885	0.0912708	0.670531	0.817106	0.510777
GRK2 (Phospho-Ser685)	1	0.790966	0.0859011	0.916287	0.317061	0.629926	0.147571	0.135405	0.816475	0.473777
GSK3 alpha (Ab-21)	1	0.968201	0.159795	1.08088	0.17697	0.818627	0.0257939	0.86066	0.692506	0.273612
GSK3 alpha (Phospho-Ser21)	1	1.40599	0.352963	1.17879	0.161317	0.992217	0.0571479	0.369016	0.383163	0.226137
GSK3 alpha/beta (Ab-216/279)	1	1.02262	0.127808	0.975845	0.180585	0.787411	0.0973719	0.87581	0.905836	0.488685
GSK3 alpha/beta (Phospho-Tyr216/279)	1	0.832376	0.198769	1.0455	0.329748	0.762373	0.0965581	0.487837	0.902882	0.504041
GSK3 beta (Ab-9)	1	0.959417	0.122112	0.876205	0.165448	0.763768	0.0285166	0.771231	0.532337	0.620207
GSK3 beta (Phospho-Ser9)	1	0.91728	0.0857006	0.846459	0.0969155	0.768214	0.12279	0.436269	0.253988	0.752966
GTPase activating protein (Ab-387)	1	0.889248	0.100694	0.962485	0.345798	0.610743	0.109509	0.386078	0.923512	0.293757
GTPase activating protein (Phospho-Ser387)	1	1.22089	0.298531	1.16102	0.328696	0.9117	0.23364	0.536416	0.672691	0.683594
HCK (Phospho-Tyr410)	1	0.950667	0.150966	0.863452	0.264268	0.816322	0.0687745	0.774864	0.656824	0.896342
HDAC1 (Ab-421)	1	0.890739	0.130207	0.939427	0.293695	0.752582	0.154965	0.489712	0.85569	0.40395
HDAC1 (Phospho-Ser421)	1	0.856863	0.0864442	0.897578	0.201693	0.719559	0.0640899	0.239595	0.662049	0.364844
HDAC2 (Ab-394)	1	0.935836	0.0944629	0.894458	0.217734	0.632237	0.070304	0.567047	0.675762	0.435672
HDAC2 (Phospho-Ser394)	1	0.782611	0.136178	0.758457	0.23943	0.507424	0.0424836	0.251482	0.419268	0.332788
HDAC3 (Ab-424)	1	0.964464	0.121944	0.884037	0.294509	0.668308	0.0942718	0.798182	0.731778	0.452237
HDAC3 (Phospho-Ser424)	1	1.27417	0.502044	1.06605	0.480867	0.852071	0.206689	0.639772	0.903324	0.774467
HDAC4 (Ab-632)	1	0.774803	0.0752276	0.738442	0.204974	0.803207	0.191433	0.0958208	0.33009	0.531604
HDAC4 (Phospho-Ser632)	1	1.23929	0.509028	1.21939	0.584634	0.763445	0.121488	0.68456	0.743526	0.431228
HDAC5 (Ab-259)	1	0.929063	0.0563383	0.961666	0.24751	0.709815	0.148644	0.335031	0.891136	0.505525
HDAC5 (Ab-498)	1	0.91323	0.125842	0.939228	0.168838	0.767305	0.0772181	0.561756	0.753347	0.513217
HDAC5 (Phospho-Ser259)	1	0.677382	0.070967	0.71028	0.148077	0.474875	0.0862608	0.045137	0.189547	0.197597
HDAC5 (Phospho-Ser498)	1	0.861084	0.0596842	0.94788	0.27003	0.850189	0.106906	0.145388	0.86477	0.617557
HDAC6 (Ab-22)	1	1.03372	0.176375	0.809974	0.251957	0.570526	0.051244	0.866042	0.529434	0.35922
HDAC6 (Phospho-Ser22)	1	0.964428	0.18566	0.83372	0.189637	0.704438	0.0405141	0.865745	0.473052	0.591844
HDAC8 (Ab-39)	1	1.03883	0.0907171	0.996968	0.144389	0.822466	0.071715	0.710324	0.985152	0.491776
HDAC8 (Phospho-Ser39)	1	0.959499	0.256672	0.889747	0.294397	0.652336	0.0178809	0.889112	0.744009	0.495313
HER2 (Ab-1112)	1	0.730637	0.0971381	0.883298	0.136203	0.648703	0.173206	0.109163	0.48182	0.304245
HER2 (Ab-1221/1222)	1	0.96684	0.222343	1.15572	0.114086	0.757538	0.0838366	0.895126	0.305546	0.181677
HER2 (Ab-1248)	1	0.875495	0.0786277	1.09451	0.181855	0.951413	0.101873	0.254156	0.655082	0.657692
HER2 (Ab-686)	1	0.940677	0.137992	0.761546	0.27027	0.446866	0.0608191	0.709153	0.470692	0.302513
HER2 (Ab-877)	1	0.946796	0.10584	0.984505	0.14669	0.778566	0.18763	0.665076	0.925516	0.582489
HER2 (Phospho-Thr686)	1	1.05862	0.103278	1.03603	0.250814	0.858663	0.167836	0.627555	0.898938	0.710577
HER2 (Phospho-Tyr1221/Tyr1222)	1	0.891308	0.110296	0.971483	0.2179	0.796039	0.133121	0.428287	0.907852	0.658204
HER2 (Phospho-Tyr1248)	1	1.0764	0.173141	1.02872	0.23811	0.668722	0.133936	0.702138	0.915018	0.428428
HER2 (Phospho-Tyr877)	1	1.12798	0.21752	1.12666	0.303953	0.76885	0.0640418	0.615883	0.717354	0.416195
HER3/ErbB3 (Ab-1222)	1	0.924936	0.103283	0.831703	0.243766	0.56635	0.0523205	0.542917	0.561297	0.37344
HER3/ErbB3 (Ab-1289)	1	0.877601	0.0615578	1.00733	0.207751	0.75262	0.134031	0.185097	0.975072	0.495091
HER3/ErbB3 (Phospho-Tyr1222)	1	0.880213	0.192252	0.938649	0.162761	0.863007	0.290958	0.596817	0.742455	0.88167
HER3/ErbB3 (Phospho-Tyr1289)	1	0.90997	0.176272	0.959529	0.236207	0.778272	0.127952	0.660323	0.879727	0.666373
HER4/ErbB4 (Ab-1284)	1	1.01254	0.163793	0.861713	0.352786	0.505918	0.104188	0.945942	0.732895	0.332453
HER4/ErbB4 (Phospho-Tyr1284)	1	0.894108	0.125341	0.766637	0.248406	0.517489	0.11757	0.487156	0.446673	0.489044
Histone H2A.X (Ab-139)	1	1.06129	0.199115	0.773453	0.243199	0.541872	0.0418997	0.787326	0.44992	0.481225
Histone H2A.X (Phospho-Ser139)	1	1.02544	0.074314	1.01862	0.083744	0.892281	0.251648	0.764736	0.844683	0.650461
Histone H3.1 (Ab-10)	1	0.8811	0.0331642	0.885625	0.115193	0.724792	0.121497	0.0697569	0.425393	0.536106
Histone H3.1 (Phospho-Ser10)	1	1.03845	0.318633	0.861827	0.234205	0.767468	0.070277	0.914987	0.61499	0.71589
HNF4 alpha (Ab-313)	1	1.00194	0.139545	1.10242	0.295839	0.785193	0.0745957	0.990146	0.762223	0.48199
HNF4 alpha (Phospho-Ser313)	1	0.912082	0.156535	0.689795	0.139054	0.613354	0.163187	0.630898	0.155412	0.823263
HRS (Ab-334)	1	1.05137	0.211571	1.24958	0.479388	0.816484	0.114993	0.830801	0.654528	0.535133
HRS (Phospho-Tyr334)	1	0.987598	0.200847	0.846533	0.297505	0.651392	0.0667298	0.95638	0.657326	0.503544
HSF1 (Ab-303)	1	0.796261	0.157076	0.813321	0.224762	0.640748	0.0723663	0.324074	0.49358	0.601935
HSF1 (Phospho-Ser303)	1	0.969533	0.115732	0.946493	0.284481	0.727167	0.0632892	0.816997	0.868164	0.429174
HSL (Ab-552/563)	1	0.980973	0.116629	1.18305	0.467935	0.746965	0.256447	0.885399	0.733406	0.305658
HSL (Ab-554)	1	1.22485	0.40195	1.41727	0.732818	0.688518	0.129495	0.632181	0.626507	0.403989
HSL (Phospho-Ser552/563)	1	0.98061	0.100854	0.981245	0.20924	0.885783	0.118751	0.865291	0.936746	0.796584
HSL (Phospho-Ser554)	1	0.755631	0.0453973	0.795081	0.0882837	0.754883	0.138891	0.0328222	0.146021	0.798094
HSP27 (Ab-15)	1	0.929908	0.159194	0.938421	0.166559	0.701646	0.0301658	0.70274	0.747076	0.334957
HSP27 (Ab-78)	1	1.51507	0.630724	0.923677	0.186769	0.842295	0.0721939	0.499934	0.722398	0.768435
HSP27 (Ab-82)	1	1.05943	0.289601	1.24471	0.0655837	1.08559	0.387983	0.856387	0.0649093	0.697713
HSP27 (Phospho-Ser15)	1	1.18268	0.246211	1.08406	0.355218	1.03856	0.327172	0.535419	0.834953	0.948812
HSP27 (Phospho-Ser78)	1	1.0515	0.380032	0.751271	0.130897	0.884908	0.0708782	0.904619	0.197791	0.520203
HSP27 (Phospho-Ser82)	1	1.01389	0.282551	0.947055	0.420323	0.664053	0.0535623	0.96525	0.911282	0.521102
HSP90 co-chaperone Cdc37 (Ab-13)	1	1.09264	0.146225	1.12472	0.0463273	0.77582	0.152824	0.591166	0.114717	0.166746
HSP90 co-chaperone Cdc37 (Phospho-Ser13)	1	0.892731	0.0591698	0.81692	0.183745	0.779602	0.11128	0.211529	0.424044	0.908608
HSP90B (Ab-226)	1	0.888344	0.149519	0.967244	0.246576	0.68977	0.124308	0.533058	0.906477	0.499976
HSP90B (Ab-254)	1	0.95971	0.177533	0.9537	0.150086	0.729628	0.0383731	0.841555	0.786876	0.18283
HSP90B (Phospho-Ser226)	1	1.59192	0.577261	1.51322	1.04464	1.03982	0.307634	0.413	0.671847	0.604193
HSP90B (Phospho-Ser254)	1	0.962993	0.102161	1.02814	0.169668	0.711182	0.0792944	0.751864	0.883506	0.295436
ICAM-1 (Ab-512)	1	0.967898	0.0529105	0.979581	0.166293	0.822394	0.095997	0.605733	0.913501	0.598075
ICAM-1 (Phospho-Tyr512)	1	1.22377	0.224615	1.10474	0.218023	0.803883	0.179012	0.424107	0.67836	0.491728
ICK (Phospho-Tyr159)	1	1.11496	0.258612	1.0261	0.193871	0.922284	0.141616	0.700135	0.905242	0.777285
IGF1R (Ab-1161)	1	0.963025	0.0576095	0.96166	0.206862	0.712186	0.0742888	0.586734	0.870056	0.432276
IGF1R (Ab-1165/1166)	1	0.966862	0.081736	0.976926	0.226768	0.695352	0.131168	0.724422	0.928235	0.403743
IGF1R (Phospho-Tyr1161)	1	0.906052	0.0606207	1.03479	0.103015	0.950861	0.140124	0.261327	0.767735	0.612718
IGF1R (Phospho-Tyr1165/1166)	1	1.13674	0.123289	1.18425	0.218435	1.03935	0.252703	0.382881	0.487747	0.597062
IGF2R (Ab-2409)	1	0.880978	0.0953934	0.789599	0.254153	0.472631	0.116314	0.338418	0.494812	0.291449
IGF2R (Phospho-Ser2409)	1	0.88026	0.138156	0.88714	0.235916	0.702719	0.0899524	0.477469	0.679564	0.501289
IGFBP-3 (Ab-183)	1	0.959976	0.163675	0.91523	0.237627	0.546197	0.0578688	0.829618	0.75541	0.308606
IkB-alpha (Ab-32/36)	1	0.871849	0.0725897	1.05184	0.0369251	0.676306	0.0876251	0.219537	0.295505	0.0669882
IkB-alpha (Ab-42)	1	0.940552	0.247635	0.937926	0.13294	0.71253	0.0502508	0.832644	0.686475	0.217204
IkB-alpha (Phospho-Ser32/36)	1	0.942975	0.114812	0.907483	0.089997	0.708405	0.104153	0.668634	0.412023	0.399783
IkB-alpha (Phospho-Tyr305)	1	0.81528	0.129279	0.865007	0.338172	0.559898	0.110387	0.289265	0.728348	0.427767
IkB-alpha (Phospho-Tyr42)	1	0.822055	0.0981995	0.832274	0.274697	0.738753	0.0630338	0.211664	0.603616	0.798086
IkB-beta (Ab-19)	1	0.937634	0.110758	0.989972	0.279243	0.753259	0.157278	0.630083	0.974615	0.379402
IkB-beta (Phospho-Ser23)	1	0.959622	0.141679	0.954243	0.265657	0.729734	0.0534913	0.802449	0.879102	0.495438
IkB-beta (Phospho-Thr19)	1	1.16819	0.0696803	1.04215	0.121195	0.794888	0.181197	0.137186	0.761172	0.433273
IkB-epsilon (Ab-22)	1	0.937337	0.0719085	0.931015	0.287836	0.765254	0.106627	0.475403	0.832913	0.483966
IkB-epsilon (Phospho-Ser22)	1	0.97614	0.247581	1.01506	0.383508	0.684565	0.102331	0.932013	0.972249	0.490899
IKK-alpha (Ab-23)	1	0.870836	0.0639471	1.07651	0.357568	0.778608	0.0819775	0.180827	0.850392	0.435357
IKK-alpha (Phospho-Thr23)	1	0.897817	0.0843058	0.866854	0.236694	0.599785	0.0645968	0.34925	0.6304	0.283568
IKK-alpha/beta (Ab-176/177)	1	0.95124	0.147653	0.881857	0.147186	0.695882	0.113008	0.772607	0.506387	0.0777994
IKK-alpha/beta (Ab-180/181)	1	1.02459	0.270475	0.927941	0.369074	0.65885	0.0395805	0.935834	0.86324	0.536072
IKK-alpha/beta (Phospho-Ser180/181)	1	1.035	0.257897	1.06997	0.434082	0.726975	0.118735	0.904469	0.886756	0.584391
IKK-beta (Ab-188)	1	1.1489	0.285361	1.02067	0.383696	0.686628	0.0820183	0.653842	0.961937	0.429303
IKK-beta (Ab-199)	1	1.06869	0.127525	0.923075	0.308982	0.566133	0.0884781	0.644057	0.826622	0.381508
IKK-beta (Phospho-Tyr188)	1	1.24164	0.141782	0.953786	0.142111	1.01939	0.280713	0.230434	0.775902	0.875835
IKK-beta (Phospho-Tyr199)	1	1.05536	0.171194	1.12089	0.147317	0.901006	0.224852	0.777096	0.498113	0.579677
IKK-gamma (Ab-31)	1	0.75588	0.175353	0.607615	0.23265	0.502136	0.163571	0.298471	0.233731	0.559973
IKK-gamma (Ab-85)	1	1.01907	0.175689	0.935832	0.314696	0.591351	0.138677	0.923469	0.857294	0.367859
IKK-gamma (Phospho-Ser31)	1	1.10492	0.178904	0.96083	0.368559	0.781945	0.0106208	0.616953	0.92506	0.672286
IKK-gamma (Phospho-Ser85)	1	0.947302	0.0738578	0.844306	0.125716	0.722005	0.144246	0.549555	0.341188	0.62039
IL-10R-alpha (Ab-496)	1	0.874687	0.140237	1.07113	0.134416	1.00468	0.264566	0.465839	0.649564	0.831679
IL-10R-alpha (Phospho-Tyr496)	1	1.02642	0.264307	1.14356	0.213235	0.890689	0.0904849	0.929495	0.570165	0.471256
IL-13R/CD213a1 (Ab-405)	1	0.695929	0.131067	0.855725	0.22952	0.887655	0.0782451	0.146139	0.593832	0.908455
IL-13R/CD213a1 (Phospho-Tyr405)	1	1.20813	0.298841	1.30006	0.303843	1.01441	0.288408	0.558196	0.427466	0.560397
IL-2RA/CD25 (Ab-268)	1	0.90525	0.130279	0.898049	0.261834	0.710894	0.0725287	0.542662	0.734549	0.580103
IL-2RA/CD25 (Phospho-Ser268)	1	1.08012	0.335594	1.10075	0.315438	0.954451	0.272947	0.833538	0.77971	0.799064
IL3RB (Ab-593)	1	0.893655	0.0536752	1.04608	0.0725128	0.759998	0.144281	0.186077	0.590117	0.314527
IL3RB (Phospho-Tyr593)	1	0.978785	0.302914	1.14399	0.615888	0.950233	0.194116	0.950537	0.836898	0.694339
IL-4R/CD124 (Ab-497)	1	1.02203	0.321294	1.14844	0.302131	0.894642	0.144542	0.951573	0.67183	0.54724
IL-4R/CD124 (Phospho-Tyr497)	1	1.28512	0.331548	0.968098	0.294343	1.31773	0.652043	0.480429	0.923586	0.735342
IL7R/CD127 (Phospho-Tyr449)	1	1.09714	0.324322	1.03388	0.336078	0.826615	0.164285	0.792806	0.928896	0.456484
Integrin beta-1 (Ab-788)	1	0.639813	0.231133	0.641419	0.264256	0.315113	0.104183	0.259475	0.307654	0.188497
Integrin beta-1 (Ab-789)	1	0.869533	0.0797526	0.892712	0.302962	0.629101	0.121681	0.243496	0.757091	0.292935
Integrin beta-1 (Phospho-Thr788)	1	1.00382	0.213161	0.98076	0.245279	0.528552	0.059416	0.987337	0.944619	0.263484
Integrin beta-3 (Ab-773)	1	1.08154	0.143839	1.05262	0.339244	0.655194	0.0639516	0.627942	0.890967	0.388698
Integrin beta-3 (Ab-785)	1	1.08102	0.206243	1.09925	0.197516	0.831611	0.204364	0.73236	0.665204	0.572174
Integrin beta-3 (Phospho-Tyr773)	1	0.932403	0.101178	1.02593	0.0984779	0.790152	0.331536	0.572849	0.816984	0.557098
Integrin beta-3 (Phospho-Tyr785)	1	0.877987	0.0902606	1.27994	0.3213	0.616081	0.117836	0.309028	0.475475	0.181221
Integrin beta-4 (Ab-1510)	1	0.727685	0.132011	0.693065	0.138085	0.727884	0.154635	0.175217	0.156288	0.904364
Integrin beta-4 (Phospho-Tyr1510)	1	1.29883	0.590146	1.08513	0.427771	0.774778	0.0702162	0.662901	0.86066	0.553812
Interferon-alpha/beta receptor alpha chain (Ab-466)	1	1.42275	0.491866	0.973016	0.370671	0.609931	0.0821401	0.480646	0.948592	0.410712
Interferon-alpha/beta receptor alpha chain (Phospho-Tyr466)	1	0.925165	0.0717563	0.978805	0.218886	0.767059	0.134993	0.406487	0.931689	0.415104
Interferon-gamma receptor alpha chain precursor (Ab-457)	1	0.885313	0.0158367	0.868211	0.245229	0.585935	0.103576	0.018539	0.644776	0.314562
Interferon-gamma receptor alpha chain precursor (Phospho-Tyr457)	1	1.1415	0.313356	0.958475	0.291543	0.74735	0.0538278	0.695823	0.899792	0.488208
IR (Ab-1361)	1	0.97005	0.165642	0.809695	0.404814	0.454035	0.19956	0.873177	0.684557	0.243401
IR (Phospho-Tyr1355)	1	1.11629	0.268721	0.994997	0.176003	0.977057	0.160208	0.707397	0.979903	0.961476
IR (Phospho-Tyr1361)	1	1.5711	0.516184	1.00402	0.368018	0.801786	0.255123	0.383825	0.99227	0.775085
IRS-1 (Ab-307)	1	1.03455	0.247396	1.0024	0.329519	0.741821	0.0327141	0.901715	0.994846	0.546028
IRS-1 (Ab-312)	1	0.892388	0.068465	0.872591	0.192393	0.712169	0.0991274	0.256613	0.575922	0.583969
IRS-1 (Ab-323)	1	0.898998	0.0688038	0.917049	0.225046	1.20328	0.45334	0.27983	0.74779	0.478103
IRS-1 (Ab-636)	1	0.962775	0.0798938	0.82444	0.25779	0.660335	0.0993169	0.68708	0.566132	0.512601
IRS-1 (Ab-639)	1	1.02379	0.160387	0.843084	0.329071	0.470677	0.14837	0.895691	0.680494	0.378843
IRS-1 (Ab-794)	1	0.835796	0.150109	0.801892	0.231722	0.645854	0.0510976	0.38817	0.482655	0.548726
IRS-1 (Phospho-Ser1101)	1	0.952794	0.0760281	0.93179	0.123705	0.908187	0.203421	0.597994	0.636741	0.948285
IRS-1 (Phospho-Ser307)	1	1.41429	0.515747	0.860635	0.371921	0.760666	0.18339	0.506104	0.743873	0.650953
IRS-1 (Phospho-Ser312)	1	0.65178	0.321574	0.617021	0.163366	0.480025	0.131407	0.392053	0.143739	0.686726
IRS-1 (Phospho-Ser323)	1	1.06229	0.125888	0.963272	0.238458	0.7835	0.115906	0.669729	0.891729	0.655591
IRS-1 (Phospho-Ser612)	1	0.926617	0.0522351	0.918473	0.319383	0.859023	0.126121	0.295241	0.822371	0.904188
IRS-1 (Phospho-Ser636)	1	1.09814	0.108454	0.990895	0.318119	1.27251	0.426094	0.46101	0.979766	0.727242
IRS-1 (Phospho-Ser639)	1	0.979094	0.239775	0.841452	0.245766	0.944423	0.100118	0.938466	0.584974	0.677289
IRS-1 (Phospho-Ser794)	1	0.936283	0.215616	0.907969	0.196662	0.893366	0.212298	0.79546	0.685852	0.974296
JAK1 (Ab-1022)	1	1.07791	0.140308	0.906425	0.133449	0.650935	0.104286	0.634532	0.555779	0.378307
JAK1 (Phospho-Tyr1022)	1	0.963884	0.133562	0.957666	0.153971	0.767322	0.0778577	0.812194	0.809156	0.466234
JAK2 (Ab-1007)	1	0.981818	0.1075	0.943404	0.32073	0.654291	0.0996163	0.881251	0.876184	0.356469
JAK2 (Ab-221)	1	0.926207	0.15553	0.889252	0.190317	0.625705	0.128304	0.681927	0.619478	0.478947
JAK2 (Phospho-Tyr1007)	1	1.07704	0.161037	1.03549	0.267594	0.826459	0.0677254	0.679571	0.906638	0.583788
JAK2 (Phospho-Tyr221)	1	0.87284	0.0432009	0.817903	0.180736	0.634262	0.122413	0.0986382	0.419762	0.42059
JNK1/2/3 (Ab-183/185)	1	0.785636	0.0329873	0.864593	0.100372	0.806515	0.147751	0.0228711	0.309759	0.774034
JNK1/2/3 (Phospho-Thr183/Tyr185)	1	1.04464	0.137182	0.818888	0.184231	0.755369	0.0232518	0.77576	0.429221	0.769426
JunB (Ab-259)	1	0.939176	0.153201	1.05013	0.306027	0.749306	0.0747933	0.729712	0.88494	0.404714
JunB (Ab-79)	1	0.925683	0.101266	1.01181	0.25644	1.05881	0.135208	0.539397	0.96746	0.82192
JunB (Phospho-Ser259)	1	1.01204	0.158545	0.881584	0.360581	0.487737	0.108964	0.946387	0.773802	0.261125
JunB (Phospho-Ser79)	1	1.05327	0.266714	0.952959	0.144082	0.825166	0.221474	0.860169	0.775053	0.683211
JunD (Ab-255)	1	1.01441	0.157107	1.05188	0.182651	1.07213	0.0739841	0.93527	0.803093	0.896068
JunD (Phospho-Ser255)	1	1.10957	0.178349	0.992518	0.261882	0.749887	0.148182	0.601557	0.979803	0.502077
Keratin 18 (Ab-33)	1	1.05054	0.175845	0.987616	0.265181	0.717585	0.100247	0.800849	0.966995	0.472454
Keratin 18 (Ab-52)	1	1.01849	0.120967	1.08874	0.294005	0.793063	0.155571	0.892564	0.791276	0.342271
Keratin 18 (Phospho-Ser33)	1	0.87501	0.0871466	0.919285	0.152046	0.714194	0.187073	0.287936	0.648569	0.507777
Keratin 18 (Phospho-Ser52)	1	0.891588	0.280944	0.695847	0.0453963	0.630473	0.0435068	0.736763	0.0215592	0.53116
Keratin 8 (Ab-432)	1	1.16697	0.135316	0.981925	0.307276	0.707785	0.169447	0.34256	0.958442	0.378328
Keratin 8 (Ab-73)	1	1.02987	0.0735526	1.14129	0.0815615	0.839541	0.135912	0.724013	0.225364	0.294663
Keratin 8 (Phospho-Ser432)	1	1.14063	0.291574	1.09224	0.443091	0.828677	0.142211	0.677206	0.854362	0.4748
Keratin 8 (Phospho-Ser73)	1	0.81425	0.0647645	0.888459	0.200011	0.69799	0.115772	0.103106	0.633156	0.457249
KIT (Ab-721)	1	0.931205	0.282634	0.868393	0.30613	0.687697	0.0275494	0.83038	0.709152	0.619077
KIT (Ab-936)	1	1.2248	0.407701	1.07763	0.391084	0.783519	0.0544777	0.636739	0.861001	0.535616
KIT (Phospho-Tyr703)	1	0.849643	0.204468	0.815889	0.339188	0.642195	0.195425	0.538663	0.64167	0.543178
KIT (Phospho-Tyr721)	1	1.48794	0.748735	1.51743	0.815433	0.786477	0.0607904	0.581488	0.59063	0.438232
KIT (Phospho-Tyr936)	1	0.989257	0.163232	0.89418	0.300959	0.675237	0.0838502	0.953513	0.75872	0.615385
KSR (Ab-392)	1	0.89328	0.0778189	1.02746	0.0209555	1.00058	0.357631	0.303845	0.320337	0.94921
KSR (Phospho-Ser392)	1	1.05233	0.249383	0.78519	0.311656	0.62496	0.113024	0.853223	0.561889	0.734479
Kv1.3/KCNA3 (Ab-135)	1	0.867807	0.191444	1.14012	0.111328	0.935521	0.388077	0.561245	0.335193	0.721752
Kv1.3/KCNA3 (Phospho-Tyr135)	1	1.04741	0.258574	0.961699	0.214105	0.593769	0.0969507	0.871432	0.874506	0.280397
Kv2.1/Kcnb1 (Phospho-Tyr128)	1	0.979751	0.107062	0.899605	0.297309	0.727624	0.13857	0.86744	0.767753	0.492365
Lamin A (Ab-22)	1	0.892033	0.0758805	0.981717	0.191504	0.817979	0.106827	0.290744	0.932645	0.438677
Lamin A (Phospho-Ser22)	1	1.26379	0.420245	1.29331	0.353325	0.9891	0.358984	0.594309	0.493771	0.619648
Lamin A/C (Ab-392)	1	1.01158	0.114855	0.799145	0.225939	0.5673	0.0538177	0.92887	0.467809	0.440939
Lamin A/C (Phospho-Ser392)	1	0.859832	0.172086	1.07384	0.36176	0.792921	0.158429	0.500907	0.857157	0.640947
LAT (Ab-161)	1	1.26567	0.428961	1.00464	0.191761	0.790418	0.132265	0.598849	0.982877	0.561476
LAT (Ab-171)	1	0.856931	0.294503	0.860239	0.286683	0.616952	0.149345	0.675123	0.674098	0.405504
LAT (Ab-191)	1	1.23373	0.272567	1.10516	0.433997	0.630895	0.165681	0.481512	0.83113	0.273613
LAT (Phospho-Tyr171)	1	1.17175	0.231507	1.02346	0.206624	0.908482	0.128687	0.535444	0.919979	0.762329
LAT (Phospho-Tyr191)	1	1.24833	0.392678	1.06812	0.28864	0.886384	0.0155652	0.591787	0.835395	0.574791
LCK (Ab-192)	1	1.03021	0.232854	1.01379	0.274449	0.748402	0.146714	0.90864	0.964505	0.591752
LCK (Ab-393)	1	1.17597	0.211908	1.0153	0.386114	0.494352	0.212913	0.493644	0.972	0.339355
LCK (Ab-505)	1	0.904018	0.0299501	0.882043	0.112629	0.654855	0.131401	0.0851201	0.404869	0.419331
LCK (Ab-59)	1	0.915174	0.128309	0.999612	0.307525	0.681954	0.140136	0.576513	0.999108	0.26952
LCK (Phospho-Ser59)	1	1.00886	0.12922	0.925437	0.256962	0.636995	0.133056	0.951568	0.799007	0.373173
LCK (Phospho-Tyr192)	1	0.802781	0.112888	0.790275	0.225075	0.591103	0.126118	0.222744	0.449808	0.597461
LCK (Phospho-Tyr393)	1	1.08226	0.175533	1.0063	0.120283	0.88761	0.130525	0.685463	0.962995	0.664028
LCK (Phospho-Tyr505)	1	1.025	0.114551	1.11836	0.275194	0.605811	0.29868	0.847466	0.709028	0.31126
LIMK1 (Ab-508)	1	0.864791	0.145908	0.765506	0.257564	0.597281	0.148225	0.451924	0.458699	0.361694
LIMK1 (Phospho-Thr508)	1	0.713959	0.124432	0.671057	0.223142	0.652279	0.233009	0.148272	0.278378	0.865332
LIMK1/2 (Ab-508/505)	1	1.92287	0.728648	1.60687	0.948482	0.809631	0.487858	0.332852	0.587793	0.259396
LKB1 (Ab-189)	1	1.00249	0.171183	1.06404	0.123688	1.03115	0.373907	0.989699	0.656213	0.94847
LKB1 (Ab-334)	1	0.826009	0.133866	0.723985	0.162461	0.582223	0.018342	0.323319	0.231426	0.495083
LKB1 (Ab-428)	1	0.890287	0.124919	0.875389	0.277608	0.654344	0.0276599	0.472426	0.697471	0.509638
LKB1 (Phospho-Ser428)	1	0.903438	0.167979	0.858132	0.128989	0.638649	0.164494	0.623442	0.386094	0.499977
LKB1 (Phospho-Thr189)	1	0.97634	0.0482412	1.03204	0.278733	0.95266	0.184488	0.67234	0.918995	0.874847
LYN (Ab-507)	1	0.933378	0.0900904	0.830091	0.115041	0.841046	0.096671	0.536619	0.277721	0.889656
LYN (Phospho-Tyr507)	1	0.881555	0.104495	0.928137	0.129756	0.623848	0.119462	0.374591	0.635347	0.300222
MAP3K1/MEKK1 (Phospho-Thr1381)	1	0.897571	0.205546	0.739088	0.308446	0.454888	0.10931	0.667658	0.486681	0.413174
MAP3K7/TAK1 (Ab-184)	1	0.874614	0.0333689	0.919175	0.221879	0.716456	0.107458	0.0640911	0.750561	0.494846
MAP3K7/TAK1 (Ab-187)	1	0.970703	0.170354	1.13656	0.307327	0.719756	0.05021	0.879282	0.700256	0.305151
MAP3K7/TAK1 (Ab-439)	1	1.06903	0.163177	1.34884	0.0643344	0.955945	0.259672	0.713405	0.0323701	0.30493
MAP3K7/TAK1 (Phospho-Thr184)	1	1.12315	0.292121	1.09692	0.0598128	0.887969	0.211396	0.714321	0.2466	0.521144
MAP3K8/COT (Ab-290)	1	1.04161	0.156089	1.21399	0.179568	0.663044	0.107729	0.814775	0.355617	0.0428113
MAP3K8/COT (Ab-400)	1	1.23742	0.320802	1.15816	0.32515	0.931402	0.141304	0.536342	0.674749	0.672375
MAP3K8/COT (Phospho-Thr290)	1	0.970459	0.18787	0.894266	0.237475	0.708641	0.121108	0.889494	0.699698	0.51532
MAPKAPK2 (Ab-272)	1	0.996738	0.238624	0.892516	0.263083	0.595701	0.0600203	0.990335	0.722457	0.434547
MAPKAPK2 (Phospho-Ser272)	1	1.46539	0.530236	0.848726	0.362343	0.384448	0.0746969	0.472671	0.71687	0.254774
MAPKAPK2 (Phospho-Thr222)	1	1.04106	0.26616	1.0207	0.396006	0.764809	0.11937	0.891549	0.963064	0.665312
MAPKAPK2 (Phospho-Thr334)	1	1.1888	0.485482	1.55748	0.905401	0.816654	0.36523	0.73485	0.600808	0.305855
MARCKS (Ab-158)	1	0.91	0.0421399	0.988945	0.136435	0.834809	0.242737	0.16622	0.942801	0.722829
MARCKS (Ab-163)	1	0.931369	0.127954	0.872141	0.196121	0.739352	0.0672045	0.645376	0.581351	0.630494
MARCKS (Phospho-Ser158)	1	0.904854	0.185803	0.763229	0.309801	0.521545	0.00430562	0.659536	0.524565	0.522039
MARCKS (Phospho-Ser163)	1	0.950294	0.260101	0.953188	0.3485	0.657358	0.0808729	0.866087	0.905445	0.451639
M-CSF Receptor (Ab-561)	1	0.984502	0.130479	1.1199	0.292287	0.78236	0.152021	0.916304	0.721424	0.497034
M-CSF Receptor (Ab-809)	1	0.964218	0.126556	0.981081	0.0623979	0.893156	0.180571	0.803953	0.790372	0.738751
M-CSF Receptor (Phospho-Tyr561)	1	1.12913	0.30667	1.08723	0.318113	0.890096	0.245162	0.714636	0.809649	0.733938
M-CSF Receptor (Phospho-Tyr809)	1	1.054	0.217274	1.16466	0.238872	0.888375	0.201265	0.82692	0.56186	0.347013
MDM2 (Ab-166)	1	1.07448	0.268539	0.917426	0.293042	0.815108	0.260849	0.807559	0.804591	0.513616
MDM2 (Phospho-Ser166)	1	0.922687	0.129696	0.868222	0.17045	0.651666	0.105644	0.611583	0.520321	0.439728
MDM4 (Phospho-Ser367)	1	1.24374	0.0821302	0.992311	0.405896	0.76304	0.0268896	0.0972575	0.986606	0.60765
MEF2A (Ab-312)	1	1.01624	0.164111	0.85881	0.22523	0.56645	0.159163	0.930207	0.594764	0.375432
MEF2A (Ab-319)	1	1.01684	0.183274	0.81659	0.180562	0.620029	0.166545	0.93515	0.416627	0.617551
MEF2A (Ab-408)	1	0.976721	0.225412	0.956293	0.364537	0.743997	0.174957	0.927169	0.915523	0.401103
MEF2A (Phospho-Ser408)	1	0.839109	0.0629208	0.954963	0.212023	0.57042	0.164974	0.124919	0.851465	0.160323
MEF2A (Phospho-Thr312)	1	0.899568	0.140156	0.854326	0.139504	0.586561	0.106916	0.548016	0.405999	0.385705
MEF2A (Phospho-Thr319)	1	1.00941	0.196514	1.02959	0.12963	0.950536	0.111684	0.966175	0.840647	0.753745
MEF2C (Ab-396)	1	0.864824	0.130491	0.864635	0.25314	0.565565	0.0932128	0.409077	0.646318	0.391726
MEF2C (Phospho-Ser396)	1	0.803014	0.143323	0.538874	0.162812	0.407389	0.115398	0.303054	0.105331	0.508511
MEF2D (Phospho-Ser444)	1	0.927449	0.0508179	0.804787	0.143436	0.787962	0.171837	0.289554	0.306584	0.945383
MEK1 (Ab-217)	1	0.939492	0.158594	0.993498	0.322586	0.811438	0.0360248	0.73953	0.985748	0.601164
MEK1 (Ab-221)	1	0.977918	0.158033	0.851642	0.2153	0.653781	0.120251	0.901675	0.561979	0.401936
MEK1 (Ab-286)	1	0.913818	0.207379	0.759427	0.264991	0.724333	0.155648	0.718064	0.459784	0.779968
MEK1 (Ab-291)	1	0.909661	0.0634675	1.02673	0.136119	0.94765	0.0374046	0.29061	0.862471	0.563265
MEK1 (Ab-298)	1	0.750242	0.191107	0.528929	0.212876	0.381583	0.122921	0.321306	0.157377	0.489126
MEK1 (Phospho-Ser217)	1	0.979089	0.041259	1.04705	0.0667603	0.91981	0.132899	0.662637	0.553953	0.588478
MEK1 (Phospho-Ser221)	1	0.867105	0.227501	0.94074	0.469151	0.646544	0.0662483	0.618229	0.911038	0.541855
MEK1 (Phospho-Ser298)	1	1.02676	0.253104	0.522943	0.165107	0.403821	0.125459	0.92546	0.101815	0.567708
MEK1 (Phospho-Thr286)	1	1.28154	0.379585	1.17454	0.578928	0.658721	0.150672	0.535542	0.791497	0.400235
MEK1 (Phospho-Thr291)	1	1.1462	0.249642	0.923996	0.11191	0.734866	0.0772141	0.617404	0.567098	0.091411
MEK2 (Ab-394)	1	0.805258	0.0913382	0.842058	0.262973	0.634001	0.116984	0.166656	0.609102	0.41121
MEK2 (Phospho-Thr394)	1	1.23769	0.106709	0.891361	0.233559	0.958271	0.130837	0.155779	0.687559	0.859629
MER/SKY (Phospho-Tyr749/Tyr681)	1	1.08465	0.0319805	1.10528	0.189791	0.687973	0.0966097	0.118007	0.634853	0.266052
Merlin (Ab-10)	1	0.811015	0.105424	1.00565	0.215098	0.512495	0.123315	0.214901	0.981414	0.228241
Merlin (Ab-518)	1	1.05651	0.178843	0.929385	0.257382	0.720271	0.0482834	0.781936	0.80955	0.537646
Merlin (Phospho-Ser10)	1	1.01596	0.330297	0.544851	0.19507	0.63687	0.180221	0.96586	0.144822	0.769768
Merlin (Phospho-Ser518)	1	1.04098	0.250969	1.08862	0.195582	0.803431	0.149759	0.885312	0.694898	0.487974
Met (Ab-1003)	1	1.01957	0.229268	0.885303	0.318432	0.533296	0.0513967	0.939751	0.753184	0.35425
Met (Ab-1234)	1	1.06091	0.229735	1.04718	0.259261	0.87901	0.151942	0.815724	0.872373	0.682389
Met (Ab-1349)	1	0.887547	0.130241	0.877944	0.0770136	0.913857	0.361938	0.478909	0.253866	0.942099
Met (Phospho-Tyr1003)	1	0.85067	0.0434504	0.767469	0.224628	0.575869	0.186538	0.0752328	0.409344	0.348246
Met (Phospho-Tyr1234)	1	1.22093	0.124195	1.22636	0.181398	1.20452	0.598495	0.217222	0.338377	0.970599
Met (Phospho-Tyr1349)	1	0.854807	0.196534	0.788011	0.271948	0.599035	0.0699668	0.536981	0.517272	0.496278
Met (Phospho-Tyr1356)	1	0.80555	0.271618	0.929687	0.345493	1.00201	0.557502	0.548356	0.85756	0.809023
MITF (Ab-73)	1	0.904266	0.200541	0.955808	0.29066	0.925494	0.270814	0.680173	0.893107	0.868115
MITF (Phospho-Ser73)	1	1.08524	0.081366	1.1066	0.162199	0.909162	0.122377	0.404768	0.578577	0.501001
MKK3/MAP2K3 (Ab-189)	1	1.08741	0.210189	1.14892	0.269037	0.768125	0.0645708	0.717878	0.63551	0.362877
MKK3/MAP2K3 (Ab-222)	1	0.836284	0.11356	0.901629	0.194414	0.752529	0.0778566	0.286128	0.663127	0.637746
MKK3/MAP2K3 (Phospho-Ser189)	1	1.0391	0.0517471	0.818602	0.211048	0.739227	0.122696	0.528766	0.480632	0.50344
MKK3/MAP2K3 (Phospho-Thr222)	1	0.917096	0.106685	0.937257	0.134502	0.816985	0.113377	0.518427	0.686746	0.674613
MKK4/SEK1 (Ab-257)	1	0.97554	0.0980568	0.765441	0.211868	0.612305	0.0942044	0.826293	0.38358	0.332779
MKK4/SEK1 (Ab-261)	1	1.0071	0.0781967	1.04765	0.289193	0.69082	0.145143	0.9359	0.884276	0.429875
MKK4/SEK1 (Ab-80)	1	1.06617	0.125412	1.10143	0.289949	0.722445	0.0939409	0.650473	0.75987	0.421519
MKK4/SEK1 (Phospho-Ser257)	1	0.93084	0.0294249	0.841141	0.13436	0.679588	0.130064	0.143149	0.35859	0.539839
MKK4/SEK1 (Phospho-Ser80)	1	0.992248	0.225798	1.11383	0.352708	0.790552	0.0195147	0.975731	0.777513	0.445839
MKK4/SEK1 (Phospho-Thr261)	1	0.827314	0.126693	0.907514	0.172259	0.759711	0.0941619	0.306044	0.64507	0.633837
MKK6/MAP2K6 (Ab-207)	1	0.938232	0.162959	1.02244	0.261399	0.726711	0.083826	0.741117	0.939416	0.424561
MKK6/MAP2K6 (Phospho-Ser207)	1	1.24798	0.347987	1.31344	0.530887	0.990536	0.339225	0.550014	0.614744	0.450725
MKK7/MAP2K7 (Ab-271)	1	1.0195	0.149427	0.886798	0.118029	0.853112	0.172182	0.908105	0.438715	0.918167
MKK7/MAP2K7 (Phospho-Ser271)	1	0.85093	0.220134	0.730113	0.152088	0.669771	0.0826767	0.568121	0.217967	0.721231
MKK7/MAP2K7 (Phospho-Thr275)	1	0.853755	0.140553	0.825267	0.244136	0.703368	0.161365	0.407375	0.548443	0.649471
MKP-1 (Ab-359)	1	0.882052	0.0623541	0.960896	0.210355	0.639439	0.170665	0.199093	0.869674	0.469592
MKP-1 (Phospho-Ser359)	1	1.05953	0.246519	1.04633	0.361227	0.691714	0.121659	0.831674	0.90967	0.449507
MKP-1/2 (Ab-296/318)	1	0.963445	0.157898	1.04772	0.236043	0.755876	0.0632072	0.83845	0.858493	0.427849
MKP-1/2 (Phospho-Ser296/318)	1	1.05862	0.302839	1.05509	0.358232	0.769879	0.0891936	0.864401	0.891901	0.584817
Mnk1 (Ab-385)	1	1.03495	0.1493	1.0375	0.275011	0.842812	0.087713	0.836689	0.904021	0.504449
Mnk1 (Phospho-Thr385)	1	1.29695	0.702173	1.34446	0.645884	0.585489	0.0944896	0.713496	0.647145	0.34431
MSK1 (Ab-360)	1	0.818707	0.125191	0.758888	0.191854	0.64409	0.0652123	0.284566	0.335735	0.636222
MSK1 (Ab-376)	1	0.963224	0.155467	1.02878	0.114553	0.843494	0.0664288	0.835024	0.82509	0.408613
MSK1 (Ab-581)	1	0.967383	0.189713	0.98531	0.184005	0.80212	0.141874	0.879316	0.943639	0.629755
MSK1 (Phospho-Ser212)	1	1.02096	0.175178	0.865712	0.3028	0.808823	0.0158686	0.915701	0.700776	0.871141
MSK1 (Phospho-Ser360)	1	0.909676	0.146138	0.866549	0.188823	0.682629	0.179271	0.599532	0.552965	0.463749
MSK1 (Phospho-Ser376)	1	0.930454	0.200239	1.10107	0.170975	0.998207	0.201923	0.761497	0.614335	0.80507
MSK1 (Phospho-Thr581)	1	1.12677	0.213773	1.12369	0.45066	0.563646	0.0873185	0.613308	0.809486	0.312543
MSK2 (Phospho-Thr568)	1	0.871356	0.168698	0.802676	0.206337	0.61829	0.105913	0.525384	0.439832	0.595049
Mst1/Mst2 (Ab-183)	1	0.988095	0.0877029	1.0965	0.435767	0.586658	0.159964	0.904459	0.845296	0.314625
Mst1/Mst2 (Phospho-Thr183)	1	0.864007	0.0203229	0.946076	0.161779	0.828577	0.2496	0.0216111	0.770592	0.736613
mTOR (Ab-2446)	1	0.822868	0.0561775	0.879547	0.176782	0.743179	0.144439	0.087573	0.565954	0.496389
mTOR (Ab-2448)	1	0.811101	0.117909	0.822728	0.226379	0.72887	0.113269	0.250307	0.515587	0.509641
mTOR (Ab-2481)	1	0.950364	0.136298	0.954296	0.278525	0.753005	0.0725956	0.750626	0.884742	0.469326
mTOR (Phospho-Ser2448)	1	1.05302	0.143842	0.769354	0.280514	0.564915	0.0587155	0.747802	0.497375	0.555469
mTOR (Phospho-Ser2481)	1	0.786377	0.153351	0.959767	0.22545	0.641521	0.0610423	0.298247	0.874806	0.380097
mTOR (Phospho-Thr2446)	1	0.844628	0.0713695	0.827504	0.159507	0.673806	0.0853916	0.161408	0.39256	0.57933
Myc (Ab-358)	1	1.00396	0.21183	0.873911	0.327807	0.689903	0.0533392	0.98677	0.737549	0.624095
Myc (Ab-373)	1	0.971584	0.1353	1.00596	0.169907	0.889151	0.0956295	0.853103	0.975205	0.69214
Myc (Ab-58)	1	0.931954	0.181344	0.973092	0.337332	0.947179	0.157065	0.743547	0.943686	0.901185
Myc (Ab-62)	1	0.909333	0.107301	0.73106	0.249843	0.568544	0.135864	0.487088	0.394334	0.364351
Myc (Phospho-Ser373)	1	1.23247	0.32403	1.06055	0.313008	0.749112	0.100773	0.547589	0.864474	0.280633
Myc (Phospho-Ser62)	1	0.925775	0.148119	0.936839	0.154462	0.793597	0.0373706	0.666005	0.722235	0.503914
Myc (Phospho-Thr358)	1	0.96516	0.218821	0.936206	0.217844	0.772435	0.0758459	0.888122	0.797229	0.633097
Myc (Phospho-Thr58)	1	1.07931	0.220448	1.11267	0.355566	0.973731	0.212015	0.753448	0.781352	0.823099
Myosin regulatory light chain 2 (Ab-18)	1	1.04097	0.111197	0.910094	0.343894	0.570591	0.164451	0.747865	0.818217	0.367642
Myosin regulatory light chain 2 (Phospho-Ser18)	1	1.02257	0.167751	0.996268	0.340684	0.524732	0.0760948	0.905298	0.992253	0.346242
MYPT1 (Phospho-Thr696)	1	0.990017	0.106407	0.876154	0.157045	0.855823	0.220154	0.933806	0.512975	0.960876
MYPT1 (Phospho-Thr853)	1	1.01679	0.0738757	0.824859	0.18975	0.684484	0.0681174	0.841344	0.453443	0.541838
MYT1 (Ab-83)	1	0.976848	0.144778	0.955649	0.337512	0.717139	0.149653	0.88764	0.90748	0.349718
NFAT3 (Ab-168/170)	1	0.927343	0.149512	0.966256	0.273186	0.669849	0.0563206	0.675023	0.91299	0.401382
NFAT3 (Ab-676)	1	0.979897	0.113999	0.724999	0.231927	0.438053	0.105444	0.876263	0.357512	0.389612
NFAT4 (Ab-165)	1	0.881939	0.0976253	0.698653	0.180009	0.742102	0.271021	0.350095	0.236096	0.835789
NFAT4 (Phospho-Ser165)	1	0.964181	0.121071	1.14202	0.119288	1.04139	0.366941	0.795234	0.355979	0.843938
NFkB-p100/p52 (Ab-865)	1	0.971663	0.103942	0.892138	0.247404	0.660579	0.0518921	0.810713	0.705401	0.505887
NFkB-p100/p52 (Ab-869)	1	0.885115	0.0712558	0.904437	0.230969	0.707677	0.0698331	0.248224	0.719206	0.580089
NFkB-p100/p52 (Phospho-Ser865)	1	0.862656	0.130835	0.870797	0.175675	0.794226	0.0682309	0.403973	0.53861	0.783289
NFkB-p100/p52 (Phospho-Ser869)	1	1.17702	0.347977	1.36168	0.405134	0.81756	0.091814	0.661517	0.466199	0.355443
NFkB-p100/p52 (Phospho-Ser872)	1	0.701285	0.111528	0.730565	0.0867531	0.511623	0.0644702	0.115701	0.0899096	0.269993
NFkB-p105/p50 (Ab-337)	1	0.98344	0.122135	0.969216	0.302632	0.59221	0.0436799	0.90456	0.928258	0.3324
NFkB-p105/p50 (Ab-893)	1	0.900958	0.114554	0.905256	0.29782	0.826256	0.0772034	0.478397	0.780537	0.754899
NFkB-p105/p50 (Ab-907)	1	1.03486	0.251498	1.04375	0.263021	0.864313	0.220663	0.902453	0.88318	0.739058
NFkB-p105/p50 (Ab-927)	1	1.20524	0.249267	1.42365	0.588449	0.839003	0.215263	0.496857	0.546325	0.496621
NFkB-p105/p50 (Ab-932)	1	0.996573	0.121414	0.787261	0.277273	0.67587	0.180408	0.980046	0.523129	0.483212
NFkB-p105/p50 (Phospho-Ser337)	1	1.44563	0.410631	1.16473	0.484121	0.975501	0.178337	0.391215	0.766077	0.799739
NFkB-p105/p50 (Phospho-Ser893)	1	1.15346	0.354567	0.967959	0.402634	0.677008	0.0807163	0.707351	0.943818	0.477893
NFkB-p105/p50 (Phospho-Ser907)	1	1.51473	0.653148	0.888488	0.351736	0.658926	0.0453007	0.513226	0.781252	0.545294
NFkB-p105/p50 (Phospho-Ser927)	1	0.885478	0.0672573	0.844334	0.233587	0.597716	0.142553	0.230726	0.57373	0.465868
NFkB-p105/p50 (Phospho-Ser932)	1	1.05432	0.253817	0.863415	0.225726	0.728637	0.100917	0.850378	0.60663	0.686746
NFkB-p65 (Ab-254)	1	0.966791	0.0960847	0.930328	0.351889	0.61852	0.126251	0.762592	0.86135	0.326214
NFkB-p65 (Ab-276)	1	0.994111	0.143712	0.96578	0.242871	0.751162	0.06264	0.971036	0.900862	0.530935
NFkB-p65 (Ab-281)	1	0.81657	0.045001	0.842846	0.167291	0.566246	0.153066	0.0552467	0.446688	0.417702
NFkB-p65 (Ab-311)	1	0.806872	0.0948291	0.76414	0.238023	0.560868	0.0731847	0.178614	0.426163	0.369713
NFkB-p65 (Ab-435)	1	0.911203	0.131969	0.892583	0.297797	0.685387	0.102836	0.570365	0.752855	0.39956
NFkB-p65 (Ab-468)	1	0.905185	0.0878651	0.775125	0.323389	0.49656	0.127026	0.393386	0.558753	0.315886
NFkB-p65 (Ab-505)	1	0.857673	0.0940873	0.731617	0.262762	0.541068	0.119867	0.269512	0.414502	0.397084
NFkB-p65 (Ab-529)	1	1.02277	0.240367	0.911252	0.311885	0.638664	0.0956735	0.933156	0.802744	0.552455
NFkB-p65 (Ab-536)	1	1.01849	0.181462	0.917932	0.152098	0.892209	0.222237	0.928152	0.643529	0.950853
NFkB-p65 (Phospho-Ser276)	1	1.21012	0.154862	1.17295	0.299995	1.01908	0.285666	0.307684	0.622514	0.790285
NFkB-p65 (Phospho-Ser311)	1	1.04654	0.171528	0.881608	0.306918	0.692929	0.196689	0.811576	0.73685	0.743857
NFkB-p65 (Phospho-Ser468)	1	1.42621	0.309095	1.09695	0.464983	0.834782	0.429318	0.30189	0.854138	0.321533
NFkB-p65 (Phospho-Ser529)	1	0.978619	0.187747	1.10276	0.249296	0.761929	0.399962	0.919734	0.720182	0.188055
NFkB-p65 (Phospho-Ser536)	1	0.890605	0.103236	0.794859	0.23031	0.736946	0.127574	0.400362	0.467064	0.749107
NFkB-p65 (Phospho-Thr254)	1	0.977584	0.228531	1.02067	0.307509	0.928983	0.124847	0.930809	0.952529	0.75289
NFkB-p65 (Phospho-Thr435)	1	1.40885	0.22106	0.977566	0.511166	1.21541	0.259238	0.205621	0.968982	0.732538
NFkB-p65 (Phospho-Thr505)	1	1.04923	0.176827	0.993267	0.262672	0.767399	0.0488728	0.806852	0.981878	0.540845
NMDAR1 (Ab-897)	1	0.911705	0.0851644	1.07425	0.107518	1.00203	0.115227	0.408758	0.561187	0.776526
NMDAR1 (Phospho-Ser897)	1	0.855842	0.0826752	0.92997	0.118356	0.776562	0.235297	0.223338	0.614034	0.613483
NMDAR2A/B (Phospho-Tyr1246/1252)	1	0.993074	0.152616	1.17164	0.235003	1.05449	0.0917216	0.967926	0.541128	0.562495
NMDAR2B (Ab-1472)	1	0.949406	0.0817092	0.702341	0.205292	0.556696	0.09552	0.598918	0.284132	0.531365
NMDAR2B (Phospho-Tyr1472)	1	1.05524	0.334139	0.914277	0.336238	0.609633	0.100018	0.883898	0.822584	0.366999
Opioid Receptor (Ab-375)	1	0.936159	0.159964	1.09849	0.189251	1.01548	0.270239	0.728405	0.654647	0.857712
Opioid Receptor (Phospho-Ser375)	1	1.0956	0.224809	0.91905	0.135901	0.7943	0.165761	0.712052	0.611837	0.658169
p130Cas (Ab-165)	1	0.941071	0.10855	0.973846	0.266162	0.713141	0.121348	0.641628	0.930685	0.508109
p130Cas (Ab-410)	1	1.54785	0.879701	1.32392	0.423548	0.653952	0.198036	0.596983	0.524321	0.183513
p130Cas (Phospho-Tyr165)	1	0.936734	0.130694	1.00515	0.147674	0.732247	0.0805583	0.67615	0.97533	0.256859
p130Cas (Phospho-Tyr410)	1	0.814964	0.227262	1.36832	0.621738	0.543593	0.137	0.501058	0.613632	0.273635
p21Cip1 (Ab-145)	1	0.932122	0.0471788	0.95307	0.362128	0.545814	0.054645	0.286838	0.908745	0.349969
p21Cip1 (Phospho-Thr145)	1	1.05638	0.125223	1.07982	0.117081	0.99456	0.27854	0.696623	0.565774	0.810955
p27Kip1 (Ab-10)	1	0.896109	0.0775031	0.858714	0.305084	0.621847	0.129354	0.312067	0.688795	0.324964
p27Kip1 (Ab-187)	1	0.909526	0.0692137	0.977285	0.116131	0.67372	0.18168	0.32123	0.862998	0.389092
p27Kip1 (Phospho-Ser10)	1	0.967877	0.233205	0.902902	0.248376	0.788479	0.1039	0.903058	0.733563	0.772634
p27Kip1 (Phospho-Thr187)	1	0.957422	0.182545	1.03753	0.290605	0.822009	0.179664	0.837269	0.909049	0.463659
p300 (Ab-89)	1	0.960505	0.179861	0.891418	0.425972	0.502227	0.096814	0.846569	0.822615	0.359517
p38 MAPK (Ab-180)	1	0.911814	0.103687	0.917757	0.208214	0.858211	0.12471	0.484627	0.730995	0.564367
p38 MAPK (Ab-182)	1	0.989804	0.184879	1.25088	0.354539	0.861149	0.010125	0.961033	0.552528	0.380007
p38 MAPK (Ab-322)	1	0.934627	0.0701467	1.0167	0.126634	0.803219	0.0673686	0.449747	0.90714	0.38014
p38 MAPK (Phospho-Thr180)	1	1.03525	0.161553	1.10254	0.235792	1.07887	0.222071	0.84752	0.706093	0.961524
p38 MAPK (Phospho-Tyr182)	1	0.95975	0.180307	0.971824	0.302961	0.998993	0.091343	0.844084	0.934379	0.95129
p38 MAPK (Phospho-Tyr322)	1	1.11226	0.153105	1.10337	0.20668	0.774989	0.0478075	0.539725	0.666581	0.323613
p44/42 MAP Kinase (Ab-202)	1	1.09161	0.26842	1.20264	0.391663	0.918591	0.0534409	0.765403	0.656426	0.50721
p44/42 MAP Kinase (Ab-204)	1	1.01963	0.207814	1.00964	0.239674	0.862406	0.049048	0.933372	0.971574	0.651971
p44/42 MAP Kinase (Phospho-Thr202)	1	1.06012	0.103407	1.01052	0.198925	0.785703	0.0823552	0.619772	0.962619	0.471521
p44/42 MAP Kinase (Phospho-Tyr204)	1	1.02064	0.165819	1.11286	0.206437	0.948883	0.180014	0.912328	0.639413	0.565343
p53 (Ab-15)	1	1.02807	0.143047	1.00473	0.168964	0.747762	0.0793134	0.862579	0.980225	0.385211
p53 (Ab-18)	1	0.914507	0.0482297	0.780786	0.232598	0.627925	0.195566	0.218297	0.445443	0.431649
p53 (Ab-20)	1	1.01693	0.302714	1.04025	0.201978	0.649737	0.101475	0.960477	0.860483	0.32666
p53 (Ab-315)	1	0.966696	0.113446	1.00421	0.156419	0.813054	0.1582	0.796749	0.980971	0.605021
p53 (Ab-33)	1	0.994045	0.0817924	0.937601	0.182545	0.762735	0.148578	0.948582	0.765056	0.637844
p53 (Ab-37)	1	1.01333	0.113119	1.04512	0.265976	0.795103	0.186996	0.91694	0.880891	0.635348
p53 (Ab-376)	1	0.732181	0.147895	0.821724	0.122907	0.719285	0.229443	0.211864	0.283994	0.741189
p53 (Ab-378)	1	0.886035	0.0782835	0.82212	0.169018	0.688089	0.123642	0.282724	0.402989	0.591845
p53 (Ab-387)	1	0.825197	0.0401413	0.834451	0.287416	0.590778	0.195291	0.0488979	0.622799	0.393022
p53 (Ab-392)	1	0.812257	0.158768	0.657699	0.226853	0.555533	0.0970978	0.358538	0.270368	0.78007
p53 (Ab-46)	1	0.881907	0.087874	1.01013	0.122359	0.887178	0.210067	0.311145	0.941568	0.736977
p53 (Ab-6)	1	1.00244	0.0656053	0.965837	0.197687	0.786899	0.0937306	0.973691	0.878706	0.429499
p53 (Ab-9)	1	0.973003	0.174486	1.11263	0.358576	0.711936	0.15626	0.891244	0.783175	0.336998
p53 (Phospho-Ser15)	1	0.917796	0.162485	0.818476	0.164284	0.652855	0.08533	0.663167	0.384325	0.536522
p53 (Phospho-Ser20)	1	1.02624	0.185458	1.00673	0.28905	0.711338	0.172018	0.900437	0.983531	0.507476
p53 (Phospho-Ser315)	1	1.05168	0.239164	1.01252	0.291499	0.629111	0.0602115	0.84896	0.969632	0.30595
p53 (Phospho-Ser33)	1	0.912561	0.0607392	0.800815	0.214722	0.618047	0.0915707	0.286637	0.451524	0.431815
p53 (Phospho-Ser366)	1	0.993097	0.249909	0.862405	0.322598	0.590329	0.0549735	0.980471	0.71125	0.449993
p53 (Phospho-Ser37)	1	0.968319	0.185123	1.10398	0.191036	0.805368	0.233247	0.879865	0.640797	0.330775
p53 (Phospho-Ser378)	1	1.07151	0.35116	0.88961	0.364423	0.617295	0.184425	0.857471	0.790556	0.270544
p53 (Phospho-Ser392)	1	0.889208	0.12563	0.765974	0.0342862	0.912168	0.27431	0.47086	0.0207967	0.665907
p53 (Phospho-Ser46)	1	1.09847	0.255732	1.03031	0.241086	0.607074	0.0819325	0.737296	0.911453	0.172844
p53 (Phospho-Ser6)	1	0.978958	0.087756	0.786232	0.194907	0.715518	0.254181	0.832836	0.387164	0.827232
p53 (Phospho-Ser9)	1	0.959552	0.110723	1.12136	0.214936	0.890497	0.110473	0.749898	0.629214	0.525545
p53 (Phospho-Thr18)	1	0.919534	0.039084	0.781901	0.20636	0.795819	0.125654	0.175734	0.401369	0.903002
p53 (Phospho-Thr81)	1	0.980902	0.149033	1.02954	0.145024	0.683938	0.177658	0.909756	0.857446	0.388389
p63 (Phospho-Ser455)	1	1.00619	0.115356	1.05834	0.185349	0.874167	0.147198	0.96207	0.782751	0.62871
P70S6K (Ab-229)	1	0.898534	0.211181	0.86036	0.30029	0.570464	0.109488	0.678316	0.687635	0.317436
P70S6K (Ab-371)	1	1.00638	0.0315744	1.06135	0.159029	0.863382	0.287136	0.858601	0.736833	0.700291
P70S6K (Ab-411)	1	1.07606	0.199941	0.976364	0.225876	0.794133	0.0786931	0.740231	0.926208	0.573624
P70S6K (Ab-418)	1	0.848724	0.0300111	0.792726	0.221167	0.659482	0.142933	0.0371763	0.447597	0.545681
P70S6K (Ab-421)	1	1.06764	0.168855	0.937003	0.322471	0.625944	0.0391906	0.727484	0.863162	0.421047
P70S6K (Ab-424)	1	0.917584	0.083341	0.904019	0.249398	0.707234	0.0213368	0.426946	0.737418	0.479173
P70S6K (Ab-427)	1	0.771263	0.160097	0.642916	0.133561	0.5639	0.0479954	0.289288	0.116048	0.666451
P70S6K (Phospho-Ser371)	1	1.31109	0.381738	1.26082	0.395446	1.13153	0.414615	0.50072	0.577325	0.802045
P70S6K (Phospho-Ser411)	1	1.01483	0.126404	0.87241	0.258575	0.698193	0.176083	0.917334	0.670565	0.534948
P70S6K (Phospho-Ser418)	1	0.927035	0.207317	0.868746	0.269234	0.790675	0.0368918	0.758502	0.6741	0.821687
P70S6K (Phospho-Ser424)	1	1.28842	0.403801	1.18778	0.456566	1.05728	0.0715964	0.549172	0.720746	0.790317
P70S6K (Phospho-Thr229)	1	0.851505	0.0853186	0.871619	0.120093	0.815892	0.168541	0.223902	0.396989	0.827501
P70S6K (Phospho-Thr389)	1	0.923106	0.122598	0.857803	0.242959	0.676261	0.0794636	0.594583	0.617604	0.629554
P70S6K (Phospho-Thr421)	1	0.91807	0.0767897	0.939456	0.211272	0.638641	0.106153	0.397732	0.8014	0.388068
P70S6K-beta (Ab-423)	1	0.925076	0.110588	1.54641	0.30256	1.66119	0.730258	0.567953	0.212675	0.837266
P70S6K-beta (Phospho-Ser423)	1	0.994642	0.183825	0.887219	0.323882	0.591119	0.142636	0.979395	0.760915	0.305033
P73 (Ab-99)	1	1.05853	0.117814	1.06395	0.0587576	0.953321	0.155554	0.668553	0.390101	0.657059
P73 (Phospho-Tyr99)	1	1.02728	0.132747	0.84777	0.221498	0.755205	0.0513892	0.856188	0.562904	0.641458
P90RSK (Ab-359/363)	1	0.900055	0.11299	0.832699	0.325523	0.652094	0.0870114	0.469715	0.658442	0.552591
P90RSK (Ab-380)	1	0.837375	0.0809178	0.889692	0.227006	0.604019	0.141426	0.182183	0.675048	0.416689
P90RSK (Ab-573)	1	0.787056	0.171032	0.897848	0.344445	0.939431	0.393847	0.339209	0.794759	0.497554
P90RSK (Phospho-Ser380)	1	0.783426	0.063367	0.898194	0.211943	0.693635	0.0724327	0.0759795	0.67839	0.508794
P90RSK (Phospho-Thr359/Ser363)	1	0.841775	0.179698	0.74672	0.191437	0.603262	0.141309	0.471461	0.316823	0.701418
P90RSK (Phospho-Thr573)	1	0.904043	0.232413	0.895137	0.27564	0.57512	0.112555	0.719752	0.740226	0.45241
P95/NBS1 (Ab-343)	1	0.984988	0.206715	1.17383	0.326522	0.754238	0.0572673	0.948716	0.647687	0.282618
P95/NBS1 (Phospho-Ser343)	1	0.945948	0.156123	0.912704	0.281061	0.565715	0.0288008	0.762209	0.785488	0.351538
PAK1 (Ab-204)	1	0.786327	0.116384	0.836804	0.155924	0.731294	0.135712	0.207784	0.405114	0.704717
PAK1 (Ab-212)	1	0.887132	0.0799545	0.958071	0.296447	0.749938	0.0856297	0.293535	0.900485	0.427754
PAK1 (Phospho-Ser204)	1	0.833724	0.125972	0.874782	0.162006	0.784325	0.175249	0.317678	0.520415	0.799396
PAK1 (Phospho-Thr212)	1	0.887933	0.19009	0.884679	0.199084	0.730187	0.00397942	0.615224	0.620965	0.525254
PAK1/2 (Ab-199)	1	0.869889	0.0988218	0.926888	0.196393	0.663682	0.0666043	0.318598	0.745435	0.390734
PAK1/2 (Phospho-Ser199)	1	0.94668	0.128965	0.823283	0.255519	0.751916	0.111354	0.719393	0.560684	0.858282
PAK1/2/3 (Ab-141)	1	0.853591	0.0823847	0.864057	0.264407	0.623886	0.124823	0.217524	0.658325	0.444288
PAK1/2/3 (Ab-423/402/421)	1	0.823316	0.103191	0.880671	0.211832	0.692456	0.0430342	0.228991	0.629948	0.441219
PAK1/2/3 (Phospho-Ser141)	1	1.17853	0.118355	0.65501	0.208435	0.939697	0.349413	0.270471	0.239727	0.627504
PAK1/2/3 (Phospho-Thr423/402/421)	1	0.988336	0.143747	0.931384	0.248956	0.77403	0.110684	0.942717	0.80871	0.689124
PAK2 (Ab-192)	1	0.791169	0.0627419	0.887667	0.122718	0.69611	0.137375	0.079633	0.456622	0.405947
PAK2 (Ab-197)	1	0.942067	0.0472659	0.904583	0.427787	0.575107	0.142015	0.345061	0.844206	0.368352
PAK2 (Phospho-Ser192)	1	1.62094	0.565462	1.55431	0.689235	0.735866	0.0264726	0.3867	0.505658	0.368463
PAK2 (Phospho-Ser20)	1	0.920061	0.0411823	0.898985	0.175423	0.702396	0.165413	0.19176	0.622885	0.544578
PAK3 (Ab-154)	1	0.951916	0.199579	1.04994	0.245862	0.766869	0.098076	0.832058	0.857838	0.472005
PAK3 (Phospho-Ser154)	1	0.836536	0.228269	1.0916	0.425141	0.598481	0.0583232	0.548253	0.849387	0.341637
PAK4 (Ab-474)	1	0.953215	0.196392	0.886615	0.294848	0.641292	0.0655934	0.83389	0.737607	0.545881
Paxillin (Ab-118)	1	0.980728	0.0846561	0.91732	0.166693	0.778104	0.0876556	0.841071	0.669039	0.577792
Paxillin (Ab-31)	1	1.13562	0.192471	0.897418	0.20034	0.789099	0.130126	0.554037	0.659561	0.665661
Paxillin (Phospho-Tyr118)	1	0.95551	0.0904377	1.12696	0.0888742	0.946946	0.148162	0.671456	0.289348	0.526889
Paxillin (Phospho-Tyr31)	1	0.869611	0.101679	0.787524	0.212728	0.690622	0.0779661	0.328271	0.423107	0.730306
PDGFR alpha (Ab-849)	1	0.9001	0.104634	0.992634	0.190462	0.557362	0.103021	0.44046	0.972662	0.0925808
PDGFR alpha (Phospho-Tyr849)	1	0.975725	0.235733	1.03412	0.295539	0.827663	0.044517	0.927377	0.918644	0.598057
PDGFR beta (Ab-1009)	1	0.816909	0.0536569	0.727974	0.233697	0.503155	0.113346	0.0761984	0.364499	0.3207
PDGFR beta (Ab-1021)	1	0.937151	0.0561233	0.982138	0.283105	0.697672	0.192331	0.37921	0.955432	0.42245
PDGFR beta (Ab-740)	1	0.960153	0.0830049	1.03531	0.153497	0.698956	0.148608	0.678563	0.839428	0.376329
PDGFR beta (Ab-751)	1	0.974321	0.157871	0.688181	0.287375	0.530168	0.137424	0.885738	0.391276	0.402512
PDGFR beta (Phospho-Tyr1021)	1	0.984157	0.155242	1.17569	0.34966	0.840114	0.15462	0.928024	0.665213	0.533766
PDGFR beta (Phospho-Tyr740)	1	1.71273	1.14081	1.44839	0.488544	0.955689	0.212759	0.595904	0.455611	0.313858
PDGFR beta (Phospho-Tyr751)	1	1.16885	0.289799	0.967353	0.218155	0.712101	0.0922297	0.619066	0.894769	0.192459
PDK1 (Ab-241)	1	0.942664	0.0825091	0.894032	0.185651	0.647892	0.0331605	0.55899	0.625725	0.369528
PDK1 (Phospho-Ser241)	1	0.878744	0.187503	0.757127	0.292269	0.622052	0.0986579	0.58414	0.493387	0.620086
PEA-15 (Ab-116)	1	0.892706	0.0839219	0.919553	0.295738	0.73982	0.135865	0.329383	0.811115	0.629569
PEA-15 (Phospho-Ser104)	1	0.919429	0.170101	0.97239	0.162034	0.773891	0.22535	0.682409	0.880378	0.657528
PEA-15 (Phospho-Ser116)	1	1.02757	0.170197	0.992495	0.1581	0.767162	0.160831	0.886191	0.966453	0.401043
PECAM-1 (Ab-713)	1	1.0097	0.154541	0.811876	0.264671	0.729025	0.128059	0.955669	0.550928	0.640302
PECAM-1 (Phospho-Tyr713)	1	0.932271	0.155937	1.0623	0.17814	0.897608	0.212101	0.706412	0.759939	0.709407
PI3-kinase p85-alpha (Phospho-Tyr607)	1	0.925631	0.118811	1.01318	0.24932	0.866089	0.102707	0.595265	0.962642	0.715821
PI3-kinase p85-subunit alpha/gamma (Ab-467/199)	1	0.896582	0.0554655	0.895323	0.175371	0.751185	0.0808451	0.203252	0.611151	0.497072
PI3-kinase p85-subunit alpha/gamma (Phospho-Tyr467/Tyr199)	1	0.976586	0.101297	1.09601	0.0861294	1.0071	0.0986331	0.8387	0.380976	0.644675
Pim-1 (Ab-309)	1	0.674631	0.116607	0.783254	0.326987	0.403106	0.151528	0.108024	0.575595	0.225758
Pim-1 (Phospho-Tyr309)	1	0.991533	0.194202	0.961654	0.206181	0.865146	0.0546029	0.969186	0.869613	0.745394
PIP5K (Phospho-Ser307)	1	0.860368	0.065449	0.794122	0.149618	0.653734	0.115409	0.166495	0.302637	0.492734
PKA CAT (Ab-197)	1	0.808609	0.145883	0.834535	0.153293	0.700814	0.0716339	0.319897	0.393278	0.60736
PKA CAT (Phospho-Thr197)	1	0.978259	0.162413	1.18365	0.0620096	0.910378	0.298049	0.905764	0.0976057	0.474142
PKA-R2B (Phospho-Ser113)	1	0.857477	0.118609	0.911165	0.32229	0.83321	0.216863	0.352495	0.808696	0.896284
PKC alpha (Ab-657)	1	1.04298	0.209528	0.955033	0.191667	0.904579	0.142919	0.856453	0.836342	0.889455
PKC alpha (Phospho-Tyr657)	1	0.791045	0.0403595	0.751606	0.136064	0.694381	0.157638	0.0353409	0.209459	0.830485
PKC alpha/beta II (Ab-638)	1	0.85679	0.0523875	0.782924	0.188418	0.717752	0.126948	0.111815	0.368401	0.710191
PKC alpha/beta II (Phospho-Thr638)	1	0.937852	0.102085	0.995085	0.198242	0.717369	0.144403	0.604603	0.982472	0.472054
PKC beta/PKCB (Ab-661)	1	0.853732	0.0727574	0.918794	0.22518	0.656591	0.149379	0.182102	0.752907	0.413502
PKC beta/PKCB (Phospho-Ser661)	1	0.818	0.0327779	0.904394	0.16157	0.639895	0.200804	0.0309382	0.61401	0.455142
PKC delta (Ab-505)	1	0.889223	0.101445	0.828515	0.150935	0.855619	0.061962	0.388837	0.3737	0.888089
PKC delta (Ab-645)	1	1.00663	0.177221	1.01998	0.309527	0.740717	0.0711073	0.973538	0.954396	0.538944
PKC delta (Phospho-Ser645)	1	0.857655	0.139249	0.909062	0.114352	0.637065	0.171182	0.414186	0.509853	0.0466013
PKC delta (Phospho-Thr505)	1	0.946372	0.0927673	1.00521	0.244904	0.729314	0.102094	0.621622	0.984952	0.482535
PKC delta (Phospho-Tyr313)	1	0.939339	0.10431	1.00801	0.0766413	0.946114	0.192396	0.619685	0.926339	0.839411
PKC delta (Phospho-Tyr52)	1	1.00372	0.191543	0.965549	0.254405	0.671	0.232336	0.986282	0.904682	0.0379341
PKC delta (Phospho-Tyr64)	1	0.796634	0.069094	0.749659	0.273017	0.489927	0.0628863	0.0986461	0.45597	0.344023
PKC epsilon (Ab-729)	1	1.06772	0.296636	0.939164	0.216095	0.8073	0.121917	0.840624	0.804765	0.627906
PKC epsilon (Phospho-Ser729)	1	0.838795	0.125896	1.02403	0.2352	0.597306	0.121691	0.328818	0.92794	0.21599
PKC pan activation site	1	0.97484	0.253912	0.756536	0.253115	0.65266	0.112362	0.930105	0.437608	0.687243
PKC pan activation site (Phospho)	1	0.834519	0.160009	0.856161	0.155401	0.742529	0.165624	0.409711	0.452368	0.725699
PKC theta (Ab-676)	1	0.875261	0.0538854	0.850553	0.100837	0.845838	0.113324	0.146645	0.276527	0.983751
PKC theta (Phospho-Ser676)	1	1.12763	0.123601	0.816314	0.201939	0.960845	0.156005	0.410309	0.459043	0.0968207
PKC theta (Phospho-Thr538)	1	0.807558	0.0187012	0.772931	0.228099	0.615093	0.16164	0.00931186	0.424393	0.509215
PKC zeta (Ab-410)	1	0.875802	0.140511	0.835726	0.267116	0.668231	0.124818	0.469992	0.601211	0.568611
PKC zeta (Ab-560)	1	0.955556	0.212054	0.995839	0.26943	0.816048	0.152764	0.853399	0.98908	0.710391
PKC zeta (Phospho-Thr410)	1	0.882776	0.194207	0.667735	0.25065	0.530146	0.12315	0.607447	0.316118	0.642979
PKC zeta (Phospho-Thr560)	1	0.94847	0.166491	0.897459	0.173044	0.779182	0.107591	0.786205	0.613543	0.581897
PKD1/PKC mu (Ab-205)	1	0.91673	0.174801	0.925467	0.266234	0.654526	0.120479	0.680781	0.805813	0.537602
PKD1/PKC mu (Ab-463)	1	0.966954	0.173846	0.846739	0.313583	0.510082	0.0906752	0.866784	0.673364	0.376965
PKD1/PKC mu (Ab-744/748)	1	0.793515	0.229931	0.872225	0.300627	0.677019	0.146264	0.463942	0.712178	0.44507
PKD1/PKC mu (Ab-910)	1	0.879754	0.097289	0.819256	0.127621	0.799646	0.163172	0.341939	0.292384	0.942968
PKD1/PKC mu (Phospho-Ser205)	1	1.26675	0.405339	0.99638	0.301145	0.82276	0.0420414	0.578103	0.991499	0.660578
PKD1/PKC mu (Phospho-Ser910)	1	0.815273	0.134638	1.13418	0.397802	0.753208	0.180245	0.303677	0.767993	0.577141
PKD1/PKC mu (Phospho-Tyr463)	1	1.10933	0.229903	0.973475	0.250012	0.676169	0.0572108	0.681264	0.92519	0.402401
PKD2 (Ab-876)	1	0.990682	0.155406	0.925189	0.281613	0.842585	0.216871	0.95764	0.815386	0.477079
PKD2 (Phospho-Ser876)	1	0.911766	0.0665035	0.937226	0.138911	0.664368	0.207944	0.315804	0.69562	0.450547
PKR (Ab-446)	1	0.879714	0.0250161	0.848834	0.180272	0.68124	0.155589	0.0406346	0.489977	0.496943
PKR (Ab-451)	1	1.15709	0.271954	0.700922	0.280014	0.520863	0.2321	0.621869	0.397322	0.419477
PKR (Phospho-Thr446)	1	1.00287	0.210048	0.944969	0.33617	0.571614	0.0587354	0.990329	0.885014	0.3196
PKR (Phospho-Thr451)	1	0.865955	0.180926	0.852916	0.107469	0.542197	0.108905	0.535942	0.304572	0.220857
PLC beta3 (Ab-1105)	1	1.0053	0.197207	0.794814	0.242091	0.726234	0.0861001	0.980995	0.485937	0.799574
PLC beta3 (Ab-537)	1	0.935895	0.141037	0.891178	0.247851	0.667358	0.106195	0.694017	0.703496	0.478357
PLC beta3 (Phospho-Ser1105)	1	1.18957	0.217706	0.987476	0.338677	0.621734	0.121843	0.47569	0.97386	0.492619
PLC beta3 (Phospho-Ser537)	1	0.849734	0.133297	1.01248	0.174871	0.76109	0.122905	0.376678	0.949616	0.45308
PLCG1 (Ab-771)	1	1.28106	0.260644	0.976028	0.420571	0.777617	0.0994889	0.393657	0.959728	0.733234
PLCG1 (Ab-783)	1	1.03085	0.115686	0.708392	0.217862	0.640415	0.134613	0.814722	0.312604	0.714436
PLCG1 (Phospho-Tyr1253)	1	0.982118	0.107804	0.716388	0.226253	0.780979	0.162074	0.88351	0.33669	0.859236
PLCG1 (Phospho-Tyr771)	1	0.999252	0.147589	0.917444	0.303763	0.879495	0.114619	0.996415	0.811278	0.904421
PLCG1 (Phospho-Tyr783)	1	0.983062	0.0931001	0.975423	0.253876	0.59744	0.155391	0.872404	0.931707	0.259018
PLCG2 (Ab-1217)	1	0.86	0.0928121	0.834587	0.255073	0.549641	0.0761259	0.270479	0.58318	0.334295
PLCG2 (Ab-753)	1	0.91855	0.149331	1.13413	0.308143	0.906238	0.238756	0.640155	0.70582	0.260331
PLCG2 (Phospho-Tyr1217)	1	0.927494	0.105859	0.971966	0.0946914	0.719058	0.143282	0.564112	0.795097	0.399191
PLCG2 (Phospho-Tyr753)	1	1.05035	0.267182	1.05457	0.441417	0.559963	0.0765498	0.867915	0.912914	0.329989
PLD1 (Ab-561)	1	0.958474	0.182264	1.01901	0.150684	0.822563	0.312411	0.840946	0.911166	0.708758
PLD1 (Phospho-Ser561)	1	0.959861	0.145162	1.03913	0.156324	0.894635	0.153537	0.808109	0.82571	0.666842
PLD2 (Phospho-Tyr169)	1	0.866052	0.181263	0.91111	0.165121	0.705374	0.143985	0.536882	0.644246	0.556001
PLK1 (Ab-210)	1	0.910817	0.0448278	0.601077	0.200956	0.338641	0.0402164	0.184944	0.185542	0.353209
PLK1 (Phospho-Thr210)	1	0.87093	0.151232	0.994375	0.123844	0.901962	0.0293214	0.483311	0.967899	0.596941
PP1 alpha (Ab-320)	1	0.881705	0.0740936	0.783074	0.24584	0.669462	0.149809	0.251438	0.470646	0.446642
PP1 alpha (Phospho-Thr320)	1	0.956683	0.0699014	0.797806	0.158682	0.715202	0.0814866	0.598655	0.330624	0.665768
PP2A-alpha (Ab-307)	1	0.759145	0.124138	0.64909	0.235402	0.45788	0.103757	0.191887	0.274531	0.341031
PP2A-alpha (Phospho-Tyr307)	1	1.08009	0.208583	1.03349	0.314991	0.77045	0.126256	0.737982	0.925022	0.60947
PPAR-BP (Ab-1457)	1	0.920398	0.141552	1.20203	0.0945676	0.896649	0.316273	0.630498	0.166146	0.448164
PPAR-BP (Phospho-Thr1457)	1	0.927194	0.236034	1.02795	0.144688	0.774023	0.0633114	0.786898	0.864684	0.342522
PPAR-gamma (Ab-112)	1	0.884655	0.0419781	0.639228	0.208343	0.438492	0.0755595	0.110855	0.22548	0.386534
PPAR-gamma (Phospho-Ser112)	1	1.04927	0.0868687	0.982163	0.210985	0.698176	0.121434	0.62777	0.940327	0.4677
Progesterone Receptor (Ab-190)	1	0.94293	0.182287	0.945224	0.269051	0.74137	0.0293972	0.783853	0.857511	0.560047
Progesterone Receptor (Phospho-Ser190)	1	1.19926	0.303794	0.903381	0.143721	0.657053	0.110796	0.579247	0.570676	0.183412
PTEN (Ab-370)	1	1.02476	0.237211	0.830195	0.31557	0.589405	0.0539964	0.926383	0.644384	0.485536
PTEN (Ab-380)	1	1.02247	0.317192	0.993908	0.209098	0.646363	0.0963967	0.949979	0.979404	0.242671
PTEN (Ab-380/382/383)	1	0.941571	0.134803	0.943108	0.185154	0.746937	0.102819	0.706969	0.787683	0.557906
PTEN (Phospho-Ser370)	1	1.0849	0.167454	1.03234	0.314831	0.831248	0.051764	0.662532	0.92756	0.527524
PTEN (Phospho-Ser380)	1	1.04059	0.157303	1.0294	0.370089	0.786327	0.069118	0.820485	0.94392	0.635575
PTEN (Phospho-Ser380/Thr382/Thr383)	1	1.08433	0.158893	0.818181	0.261695	0.616522	0.0801592	0.648643	0.559059	0.481967
PTPRA (Phospho-Tyr798)	1	0.631539	0.0927822	0.716138	0.218396	0.579719	0.202763	0.0579511	0.323316	0.772625
Pyk2 (Ab-402)	1	0.949485	0.237039	1.01479	0.315201	0.730462	0.0179244	0.850992	0.966834	0.467326
Pyk2 (Ab-580)	1	0.857427	0.138764	0.850615	0.369648	0.715675	0.302361	0.412231	0.725237	0.308432
Pyk2 (Ab-881)	1	1.14938	0.395231	0.599582	0.257399	0.315826	0.168248	0.74181	0.260061	0.280506
Pyk2 (Phospho-Tyr402)	1	1.05957	0.115124	1.09884	0.326277	0.920008	0.233573	0.656406	0.790537	0.76854
Pyk2 (Phospho-Tyr579)	1	0.872302	0.0952031	0.899045	0.189941	0.734983	0.129241	0.311838	0.648192	0.642712
Pyk2 (Phospho-Tyr580)	1	1.19426	0.337083	1.31198	0.356966	0.469989	0.0884931	0.622621	0.474289	0.138657
Pyk2 (Phospho-Tyr881)	1	0.870013	0.156171	0.877703	0.176155	0.605456	0.0607119	0.492777	0.559324	0.318221
Rac1/cdc42 (Ab-71)	1	1.02054	0.264123	0.974971	0.349645	0.663858	0.108123	0.945106	0.949447	0.373111
Rac1/cdc42 (Phospho-Ser71)	1	0.895018	0.108776	0.790104	0.189725	0.81082	0.087933	0.436308	0.38385	0.938802
RAD51 (Ab-309)	1	0.839423	0.119166	0.969784	0.188113	0.606646	0.112733	0.310176	0.887145	0.095548
RAD51 (Phospho-Tyr315)	1	0.777261	0.0358765	0.86394	0.0570323	0.669258	0.16332	0.0249755	0.139785	0.334769
RAD52 (Phospho-Tyr104)	1	0.956652	0.118218	0.84705	0.202712	0.538908	0.113655	0.74902	0.529278	0.399025
Raf1 (Ab-259)	1	1.16924	0.281804	0.964559	0.199752	0.654649	0.0660268	0.609134	0.875516	0.196519
Raf1 (Ab-289)	1	0.908815	0.129177	1.14415	0.322764	0.687453	0.0838128	0.553403	0.698858	0.197997
Raf1 (Ab-296)	1	0.861832	0.243154	0.957495	0.304786	0.61843	0.0552524	0.627168	0.901863	0.401509
Raf1 (Ab-338)	1	0.905925	0.156165	0.935171	0.328554	0.926482	0.17204	0.608107	0.861814	0.967508
Raf1 (Ab-341)	1	1.04899	0.0288842	0.79074	0.261503	0.615594	0.132978	0.231955	0.507532	0.387811
Raf1 (Ab-43)	1	1.22004	0.287436	0.7013	0.351876	0.313648	0.169598	0.52396	0.485348	0.230652
Raf1 (Ab-621)	1	0.80244	0.0504216	0.848339	0.139818	0.779816	0.264991	0.0593942	0.391403	0.639919
Raf1 (Phospho-Ser259)	1	1.34905	0.148022	0.569005	0.104087	0.665191	0.0362702	0.142407	0.0536714	0.333165
Raf1 (Phospho-Ser289)	1	0.827566	0.0844496	0.844845	0.139896	0.812669	0.165553	0.177924	0.3829	0.922375
Raf1 (Phospho-Ser296)	1	1.197	0.366889	1.07402	0.351134	0.801885	0.131821	0.645048	0.852571	0.622034
Raf1 (Phospho-Ser338)	1	0.968782	0.142125	0.838048	0.127793	0.769788	0.0459715	0.846521	0.332634	0.697685
Raf1 (Phospho-Ser43)	1	1.10416	0.157766	1.72084	0.930401	0.747976	0.0877289	0.576985	0.519537	0.416861
Raf1 (Phospho-Ser621)	1	0.987248	0.129392	1.04846	0.0601368	0.750927	0.117565	0.930484	0.504946	0.234009
Raf1 (Phospho-Tyr341)	1	0.992785	0.0834819	0.954135	0.0620539	0.869922	0.218743	0.938998	0.536815	0.792171
RapGEF1 (Phospho-Tyr504)	1	1.17789	0.31444	0.905615	0.153835	0.778998	0.0961602	0.628572	0.601999	0.61388
Ras-GRF1 (Ab-916)	1	1.34198	0.329051	0.707012	0.308669	0.759301	0.193028	0.40782	0.442705	0.774784
Ras-GRF1 (Phospho-Ser916)	1	0.820746	0.0449196	0.915741	0.19176	0.759271	0.183852	0.057439	0.703289	0.603229
Rb (Ab-608)	1	0.869498	0.114537	0.895171	0.231948	0.769852	0.123694	0.372618	0.69559	0.744881
Rb (Ab-780)	1	0.735528	0.160709	0.684478	0.208051	0.593339	0.12568	0.241575	0.268646	0.553219
Rb (Ab-795)	1	0.991359	0.153607	0.991566	0.372669	0.818501	0.155604	0.960255	0.983999	0.510428
Rb (Ab-807)	1	0.995561	0.0969218	0.848743	0.264281	0.572296	0.124753	0.967632	0.624856	0.426996
Rb (Ab-811)	1	1.04918	0.139129	0.774566	0.319348	0.424368	0.0853992	0.757511	0.553388	0.27338
Rb (Phospho-Ser608)	1	0.922122	0.186007	1.02641	0.244655	0.816089	0.123432	0.716127	0.923891	0.625264
Rb (Phospho-Ser780)	1	0.882379	0.0658808	0.853976	0.234925	0.612541	0.119591	0.216127	0.597629	0.341584
Rb (Phospho-Ser795)	1	1.00497	0.364643	0.949369	0.111271	0.5959	0.162942	0.990368	0.693712	0.258692
Rb (Phospho-Ser807)	1	1.15195	0.313868	0.819791	0.210957	0.541375	0.110059	0.676131	0.482962	0.451013
Rb (Phospho-Ser811)	1	0.779504	0.0282069	0.769595	0.0755906	0.709961	0.17873	0.0159736	0.0928819	0.832158
Rb (Phospho-Thr821)	1	0.762367	0.0201601	0.851156	0.063879	0.661225	0.162958	0.00712053	0.145133	0.481309
Rb-like-2 (RBL2) (Ab-952)	1	1.0061	0.193337	1.0021	0.26013	0.784945	0.0949411	0.977697	0.994296	0.428871
Rel (Ab-503)	1	1.00495	0.212092	1.06111	0.151697	0.944839	0.296802	0.9835	0.72606	0.790328
Rel (Phospho-Ser503)	1	0.535596	0.0943113	0.61105	0.31205	0.520719	0.151369	0.0388539	0.338797	0.854644
RelB (Ab-552)	1	1.01972	0.224604	0.947694	0.23626	0.736848	0.143526	0.938021	0.845335	0.628844
RelB (Phospho-Ser552)	1	1.07945	0.303976	0.99307	0.330495	0.755761	0.0666648	0.81827	0.985175	0.610192
Ret (Ab-905)	1	1.02392	0.0698187	0.941245	0.17321	0.81654	0.112671	0.764594	0.766758	0.678439
Ret (Phospho-Tyr905)	1	1.03194	0.162384	0.918408	0.283416	0.77376	0.130888	0.862248	0.800523	0.742143
RGS16 (Phospho-Tyr168)	1	1.00124	0.198211	1.21194	0.128969	1.04049	0.353936	0.995567	0.242037	0.6923
Rho/Rac guanine nucleotide exchange factor 2 (Ab-885)	1	1.05614	0.207194	0.946662	0.157064	0.769865	0.172882	0.811814	0.766507	0.593056
Rho/Rac guanine nucleotide exchange factor 2 (Phospho-Ser885)	1	0.950838	0.191934	0.911912	0.16842	0.933639	0.221056	0.821782	0.653126	0.960562
RhoA (Ab-188)	1	0.950162	0.165608	0.782	0.258399	0.538831	0.104998	0.791863	0.487681	0.400515
RSK1/2/3/4 (Ab-221/227/218/232)	1	1.01543	0.161354	1.01592	0.262846	0.705314	0.0846838	0.932533	0.957218	0.365108
RSK1/2/3/4 (Phospho-Ser221/227/218/232)	1	1.00284	0.096244	0.932543	0.238864	0.685797	0.0870432	0.979151	0.804173	0.513631
RyR2 (Ab-2808)	1	1.02811	0.0487111	0.888895	0.248669	0.78431	0.123096	0.622163	0.698742	0.799239
RyR2 (Phospho-Ser2808)	1	1.04689	0.175405	0.934279	0.267811	0.836294	0.0681526	0.814267	0.829031	0.729727
S6 Ribosomal Protein (Ab-235)	1	0.866395	0.14437	0.97421	0.239195	1.06051	0.265843	0.452437	0.923979	0.537722
S6 Ribosomal Protein (Phospho-Ser235)	1	1.08102	0.192444	0.930857	0.230537	1.09419	0.270456	0.71468	0.792536	0.773756
SAPK/JNK (Ab-183)	1	0.912037	0.126876	0.757033	0.290751	0.558955	0.111693	0.559812	0.491279	0.390289
SAPK/JNK (Ab-185)	1	0.976552	0.0994769	1.08698	0.182425	0.870011	0.15699	0.835594	0.680508	0.584845
SAPK/JNK (Phospho-Thr183)	1	1.09407	0.0860737	1.08172	0.164829	1.19136	0.534941	0.388517	0.669182	0.822628
SAPK/JNK (Phospho-Tyr185)	1	1.03015	0.221496	0.986535	0.241438	1.14067	0.265294	0.904205	0.960596	0.778397
Shc (Ab-349)	1	0.84579	0.0462576	0.77283	0.159324	0.622802	0.159329	0.0794091	0.290004	0.535964
Shc (Ab-427)	1	1.01075	0.167122	0.656763	0.241446	0.419744	0.0493621	0.954581	0.291057	0.499713
Shc (Phospho-Tyr349)	1	1.00402	0.130341	0.887943	0.246759	0.545839	0.101538	0.978194	0.694267	0.167441
Shc (Phospho-Tyr427)	1	1.00952	0.0727879	0.796007	0.156633	0.636506	0.0849294	0.907885	0.322581	0.562839
SHP-1 (Phospho-Tyr536)	1	0.772859	0.0327926	0.785995	0.0856902	0.787113	0.301702	0.0202132	0.129829	0.997221
SHP-2 (Ab-542)	1	0.965041	0.194822	0.89231	0.34698	0.680562	0.0678609	0.874126	0.785641	0.660489
SHP-2 (Ab-580)	1	0.976381	0.172162	0.922247	0.179588	0.712555	0.0997699	0.903446	0.707265	0.516893
SHP-2 (Phospho-Tyr542)	1	0.814219	0.19496	0.865602	0.0752614	0.69687	0.0587667	0.441202	0.21606	0.32926
SHP-2 (Phospho-Tyr580)	1	0.978903	0.0860524	0.956109	0.130479	0.816655	0.127863	0.829193	0.768598	0.625444
SLP-76 (Ab-128)	1	0.882149	0.181162	0.963963	0.252076	0.783518	0.0915925	0.582101	0.899423	0.59963
SLP-76 (Phospho-Tyr128)	1	0.964841	0.143351	1.00241	0.224725	0.693218	0.0575828	0.82912	0.99242	0.378435
Smad1 (Ab-187)	1	0.857227	0.151126	0.899306	0.320222	0.700062	0.123458	0.444518	0.78295	0.46958
Smad1 (Ab-465)	1	0.90448	0.0973235	0.856082	0.17477	0.504633	0.12082	0.42985	0.496808	0.180148
Smad1 (Phospho-Ser187)	1	1.06848	0.101493	0.886996	0.287353	0.699555	0.0762465	0.569386	0.73209	0.522147
Smad1 (Phospho-Ser465)	1	0.863041	0.0391436	0.847013	0.227941	0.748887	0.116494	0.072869	0.571247	0.759667
Smad2 (Ab-220)	1	1.00861	0.274271	0.944069	0.34751	0.636792	0.116842	0.977815	0.886922	0.562649
Smad2 (Ab-245)	1	1.04272	0.14098	0.915372	0.205469	0.811008	0.0939498	0.790476	0.720378	0.689696
Smad2 (Ab-250)	1	0.956051	0.204262	0.857182	0.295598	0.639387	0.134744	0.849589	0.676708	0.35641
Smad2 (Ab-255)	1	1.13977	0.295827	1.02536	0.493458	0.674283	0.151704	0.683132	0.963683	0.446365
Smad2 (Ab-467)	1	1.00179	0.135919	0.863678	0.246411	0.522959	0.113589	0.990686	0.63569	0.410034
Smad2 (Phospho-Ser250)	1	0.9119	0.0818974	0.941979	0.121588	0.887245	0.134379	0.394584	0.680282	0.850484
Smad2 (Phospho-Ser467)	1	0.994714	0.160421	1.02333	0.18144	0.770139	0.111804	0.976707	0.909471	0.468361
Smad2 (Phospho-Thr220)	1	0.921054	0.263256	0.778167	0.139615	0.773283	0.0528721	0.792563	0.253027	0.979201
Smad2/3 (Ab-8)	1	0.978742	0.0634311	0.958155	0.258178	0.767257	0.117157	0.769409	0.88614	0.419182
Smad2/3 (Phospho-Thr8)	1	0.991321	0.112538	1.09013	0.271485	0.754137	0.0912349	0.945546	0.771465	0.425135
Smad3 (Ab-179)	1	1.13061	0.25579	0.750198	0.307664	0.579942	0.241802	0.660396	0.502102	0.389005
Smad3 (Ab-204)	1	1.0054	0.218205	0.96065	0.325088	0.701829	0.346398	0.982512	0.91472	0.584454
Smad3 (Ab-213)	1	0.91966	0.0906686	0.87963	0.174161	0.776122	0.171536	0.469051	0.560919	0.587094
Smad3 (Ab-425)	1	1.01261	0.207951	1.03364	0.29028	0.63953	0.124309	0.957172	0.918319	0.426117
Smad3 (Phospho-Ser204)	1	0.895277	0.0984875	0.840345	0.135129	0.864848	0.153185	0.39904	0.358859	0.931562
Smad3 (Phospho-Ser208)	1	0.870931	0.157588	0.87343	0.204825	0.845527	0.124373	0.49884	0.599603	0.927529
Smad3 (Phospho-Ser213)	1	0.80943	0.133865	0.805367	0.208568	0.713009	0.111995	0.290558	0.449238	0.49541
Smad3 (Phospho-Ser425)	1	1.14373	0.146557	1.01376	0.0767127	0.874771	0.272228	0.430141	0.874147	0.719904
Smad3 (Phospho-Thr179)	1	0.901194	0.181229	0.986519	0.161295	0.791541	0.124365	0.64029	0.941001	0.54639
SMC1 (Ab-957)	1	0.849692	0.038131	0.89361	0.220688	0.721209	0.158767	0.0587425	0.677348	0.675746
SMC1 (Phospho-Ser957)	1	0.889483	0.0832287	0.751781	0.201416	0.941195	0.116472	0.315497	0.343026	0.610414
SP1 (Ab-739)	1	0.933286	0.14182	0.896884	0.18171	0.5776	0.0884614	0.684372	0.627596	0.289121
SP1 (Phospho-Thr739)	1	1.0008	0.108886	0.879048	0.324015	0.803619	0.134828	0.994781	0.744784	0.744541
Src (Ab-418)	1	0.842867	0.165584	0.932323	0.213349	0.615376	0.0182266	0.4428	0.781136	0.302522
Src (Ab-529)	1	0.991673	0.0625684	1.06908	0.230556	0.657458	0.121525	0.906309	0.792736	0.181403
Src (Ab-75)	1	0.858245	0.0713599	0.817829	0.235607	0.62813	0.101796	0.185356	0.520282	0.371506
Src (Phospho-Ser75)	1	1.11222	0.0852049	0.967097	0.211458	0.680637	0.11472	0.318488	0.890632	0.385624
Src (Phospho-Tyr216)	1	0.878728	0.131557	0.88348	0.10325	0.727438	0.129878	0.453937	0.376264	0.556487
Src (Phospho-Tyr418)	1	0.964737	0.244502	0.744377	0.179076	0.701382	0.276371	0.898546	0.289607	0.776042
Src (Phospho-Tyr529)	1	0.716712	0.0236476	0.692604	0.149513	0.66288	0.0229223	0.00689617	0.176094	0.877442
SREBP-1 (Ab-439)	1	0.931498	0.0851636	0.886125	0.195989	0.698531	0.138023	0.505604	0.619976	0.62209
SREBP-1 (Phospho-Ser439)	1	0.979446	0.107183	0.915338	0.30737	0.597666	0.0977846	0.865634	0.808826	0.322203
SRF (Ab-77)	1	0.900603	0.206805	1.09585	0.478228	0.868093	0.150393	0.678218	0.859679	0.751314
SRF (Ab-99)	1	1.09826	0.162108	0.935598	0.367724	0.54855	0.0779536	0.606058	0.877099	0.345899
SRF (Phospho-Ser77)	1	0.966136	0.177128	0.905406	0.272126	0.697581	0.0558251	0.86603	0.761306	0.498825
SRF (Phospho-Ser99)	1	0.84361	0.15957	0.877815	0.21358	0.615	0.147598	0.430396	0.624999	0.476299
STAM2 (Ab-192)	1	0.84564	0.105785	0.899673	0.233565	0.597144	0.119933	0.281913	0.709375	0.120686
STAM2 (Phospho-Tyr192)	1	1.20282	0.325902	1.29192	0.443386	0.870882	0.280413	0.597211	0.577951	0.582959
STAT1 (Ab-701)	1	1.07346	0.15408	1.11776	0.434007	0.764659	0.0579796	0.680548	0.81158	0.519315
STAT1 (Ab-727)	1	0.927037	0.120106	0.962553	0.180835	0.793019	0.10779	0.605315	0.855118	0.613318
STAT1 (Phospho-Ser727)	1	1.02291	0.278315	0.961092	0.333667	0.715302	0.131629	0.941901	0.917824	0.640422
STAT1 (Phospho-Tyr701)	1	1.04964	0.143503	1.13874	0.125402	0.934542	0.0556588	0.762415	0.38384	0.373206
STAT2 (Ab-690)	1	0.972766	0.133354	0.949202	0.193738	0.751303	0.153271	0.857074	0.817703	0.579279
STAT2 (Phospho-Tyr690)	1	1.05223	0.332801	1.13463	0.269856	0.744302	0.0941338	0.889699	0.667316	0.395479
STAT3 (Ab-705)	1	1.04802	0.193003	0.908745	0.269938	0.714037	0.0901037	0.826725	0.767506	0.642604
STAT3 (Ab-727)	1	1.13806	0.307087	0.981327	0.215366	0.828764	0.108225	0.697047	0.938807	0.682721
STAT3 (Phospho-Ser727)	1	0.889667	0.0971648	0.847453	0.258488	0.729935	0.0627202	0.373909	0.614888	0.695792
STAT3 (Phospho-Tyr705)	1	1.09212	0.170731	1.18752	0.269043	0.997719	0.0403583	0.643541	0.557933	0.598914
STAT4 (Ab-693)	1	1.21519	0.256202	1.13645	0.128402	0.871009	0.13983	0.489357	0.39927	0.418337
STAT4 (Phospho-Tyr693)	1	1.13689	0.399746	0.980231	0.144316	0.632674	0.0880871	0.764659	0.903591	0.190783
STAT5A (Ab-694)	1	1.19536	0.252486	0.954797	0.134692	0.923276	0.088593	0.520031	0.769106	0.895234
STAT5A (Ab-780)	1	0.897844	0.0197515	0.85388	0.167255	0.652048	0.083241	0.0354096	0.474443	0.496459
STAT5A (Phospho-Ser725)	1	0.968475	0.142888	0.865812	0.198271	0.850239	0.104636	0.84586	0.568322	0.930574
STAT5A (Phospho-Ser780)	1	0.965662	0.120444	0.927092	0.0528341	0.946963	0.191732	0.80238	0.30162	0.939646
STAT5A (Phospho-Tyr694)	1	1.11005	0.139321	1.02326	0.205331	0.985828	0.0440293	0.512355	0.920143	0.838067
STAT5B (Ab-731)	1	0.910486	0.0684671	0.859965	0.224749	0.691574	0.105982	0.321168	0.596816	0.614809
STAT5B (Phospho-Ser731)	1	0.906361	0.146933	1.04933	0.0776402	0.615975	0.107231	0.589155	0.590199	0.140279
STAT6 (Ab-641)	1	1.02385	0.17941	1.08255	0.187383	0.946458	0.0622257	0.90642	0.702573	0.610428
STAT6 (Ab-645)	1	1.04656	0.229166	0.914353	0.325173	0.548776	0.0994955	0.857801	0.816904	0.424261
STAT6 (Phospho-Thr645)	1	1.05259	0.104204	0.810898	0.18128	0.748674	0.147306	0.663918	0.406397	0.865801
STAT6 (Phospho-Tyr641)	1	1.0514	0.151288	1.17396	0.17751	1.07906	0.261892	0.766397	0.430416	0.779678
Stathmin 1 (Ab-15)	1	0.906395	0.13893	0.919702	0.172206	0.904301	0.0592366	0.569898	0.686864	0.946638
Stathmin 1 (Ab-24)	1	0.955365	0.126302	1.13653	0.202209	1.1801	0.252362	0.757562	0.569159	0.818505
Stathmin 1 (Ab-37)	1	0.87281	0.122738	0.854858	0.238874	0.678736	0.0430207	0.408941	0.605246	0.511528
Stathmin 1 (Phospho-Ser15)	1	1.00545	0.26253	0.934435	0.305187	0.666936	0.0696834	0.985327	0.849813	0.472521
Stathmin 1 (Phospho-Ser24)	1	0.9784	0.195751	1.31775	0.603351	0.827526	0.011982	0.922212	0.651024	0.505955
Stathmin 1 (Phospho-Ser37)	1	0.866955	0.146679	0.744084	0.193915	0.623366	0.126289	0.460122	0.317736	0.694971
Survivin (Ab-117)	1	0.878911	0.0588077	0.877067	0.202598	0.715674	0.14296	0.175697	0.605702	0.459285
Survivin (Phospho-Thr117)	1	0.896295	0.0792211	0.838277	0.201205	0.696862	0.194253	0.320704	0.505878	0.638443
SYK (Ab-348)	1	0.978892	0.163179	0.92586	0.250643	0.708426	0.0408954	0.908913	0.795269	0.49817
SYK (Ab-525)	1	1.09553	0.339967	1.59047	0.505025	0.958557	0.187696	0.805118	0.362816	0.409268
SYK (Phospho-Tyr323)	1	0.910445	0.103709	1.12157	0.0400026	0.999946	0.282251	0.478867	0.0933635	0.724578
SYK (Phospho-Tyr348)	1	1.03681	0.172547	0.887662	0.255605	0.66618	0.112886	0.850832	0.703229	0.589277
SYK (Phospho-Tyr525)	1	0.81394	0.0671839	0.978245	0.128271	0.710748	0.160234	0.109401	0.880929	0.44163
Synapsin (Ab-62)	1	0.885765	0.152564	0.841293	0.193272	0.699431	0.156517	0.53208	0.497862	0.616652
Synapsin (Ab-9)	1	0.963168	0.198783	0.687304	0.259748	0.433544	0.0603331	0.870092	0.351801	0.331542
Synapsin (Phospho-Ser62)	1	1.10098	0.243869	1.07074	0.318062	0.933485	0.153579	0.71899	0.844647	0.673285
Synapsin (Phospho-Ser9)	1	1.01687	0.257637	0.934677	0.251558	0.78244	0.114546	0.95376	0.819403	0.712877
Synaptotagmin (Ab-202)	1	0.959051	0.0720155	0.793409	0.159827	0.642347	0.0807294	0.626954	0.325346	0.488584
Synaptotagmin (Ab-309)	1	1.05827	0.116941	1.01075	0.226198	0.714185	0.0790826	0.667697	0.966412	0.393326
Synaptotagmin (Phospho-Ser309)	1	0.943578	0.116493	0.824021	0.220253	0.58796	0.0972782	0.675998	0.508107	0.338584
Synaptotagmin (Phospho-Thr202)	1	0.855551	0.0446012	0.895813	0.166749	0.687282	0.14081	0.0835618	0.595877	0.467791
Synuclein alpha (Ab-125)	1	0.849037	0.0949588	1.01346	0.433411	0.618589	0.22482	0.252844	0.978048	0.497666
Synuclein alpha (Ab-133)	1	1.14537	0.142607	0.971787	0.280222	0.66558	0.0357193	0.415264	0.928988	0.365323
Synuclein alpha (Phospho-Tyr125)	1	0.878563	0.174483	0.648806	0.079918	0.83278	0.263478	0.558441	0.04808	0.537626
Synuclein alpha (Phospho-Tyr133)	1	0.712842	0.0570888	0.820552	0.274277	0.744362	0.134799	0.0373252	0.580124	0.851304
Synuclein alpha (Phospho-Tyr136)	1	1.12117	0.200043	1.22219	0.487629	0.779018	0.0666827	0.606286	0.693335	0.429394
Tau (Ab-181)	1	0.970145	0.139661	0.937661	0.185499	0.773487	0.0340736	0.850541	0.768805	0.530462
Tau (Ab-205)	1	0.96984	0.137162	0.605484	0.131519	0.356604	0.126932	0.846363	0.0954831	0.413582
Tau (Ab-212)	1	0.997191	0.184127	1.01175	0.263597	0.78802	0.0518135	0.989214	0.96849	0.550293
Tau (Ab-214)	1	0.912617	0.0650986	0.896879	0.187345	0.675722	0.040429	0.31157	0.637288	0.346666
Tau (Ab-231)	1	0.965802	0.0743638	0.980424	0.23046	0.63838	0.0794645	0.690758	0.940045	0.35055
Tau (Ab-235)	1	0.991233	0.090248	1.00206	0.194955	0.85244	0.0730894	0.931472	0.992514	0.613142
Tau (Ab-262)	1	0.965959	0.0977194	0.954992	0.219513	0.694899	0.0248193	0.760824	0.856519	0.36887
Tau (Ab-356)	1	1.21273	0.312296	1.39646	0.808587	0.836258	0.141062	0.566047	0.67243	0.491852
Tau (Ab-396)	1	0.935322	0.182197	0.937348	0.273161	0.689356	0.0591015	0.756536	0.839911	0.37277
Tau (Ab-404)	1	0.920168	0.0585768	0.845466	0.20218	0.658703	0.106421	0.306088	0.524531	0.549117
Tau (Ab-422)	1	1.02357	0.172052	1.01774	0.273737	0.784736	0.0903785	0.903587	0.954223	0.586904
Tau (Phospho-Ser214)	1	0.890678	0.179828	0.758591	0.286231	0.680417	0.145179	0.605073	0.487794	0.635906
Tau (Phospho-Ser235)	1	1.07839	0.192127	0.937803	0.303436	0.527182	0.0577792	0.722807	0.85656	0.274444
Tau (Phospho-Ser262)	1	0.923141	0.0507457	0.923253	0.249767	0.666369	0.150591	0.269087	0.787679	0.406115
Tau (Phospho-Ser356)	1	0.849899	0.18281	1.52181	0.659416	0.561782	0.125543	0.497901	0.511694	0.272818
Tau (Phospho-Ser396)	1	1.20558	0.320098	1.0305	0.221939	0.736692	0.0983877	0.586507	0.903271	0.444661
Tau (Phospho-Ser404)	1	0.998801	0.117375	1.06908	0.0820292	0.868643	0.17274	0.992775	0.488375	0.513671
Tau (Phospho-Ser422)	1	1.07105	0.204379	0.98874	0.260288	0.881263	0.145062	0.761299	0.969424	0.808975
Tau (Phospho-Thr181)	1	0.963757	0.104623	1.04828	0.176038	0.864266	0.244602	0.762082	0.809613	0.511663
Tau (Phospho-Thr205)	1	0.971034	0.127193	0.934217	0.164461	0.684118	0.0870018	0.841018	0.72784	0.418385
Tau (Phospho-Thr212)	1	0.912946	0.137736	0.935623	0.333127	0.569955	0.103496	0.591979	0.86461	0.388538
Tau (Phospho-Thr231)	1	1.10077	0.107798	1.23005	0.0418441	0.851339	0.119059	0.448576	0.0315293	0.0746581
TFII-I (Phospho-Tyr248)	1	0.790838	0.0675499	0.709107	0.0863198	0.515644	0.122789	0.0903825	0.0779044	0.080598
TGFBR1 (Ab-165)	1	0.79365	0.145702	1.00954	0.445707	0.604387	0.209765	0.292386	0.984866	0.273646
TGFBR2 (Ab-250)	1	0.902015	0.159685	0.794731	0.302068	0.660569	0.158477	0.601963	0.566894	0.533848
TIE2 (Phospho-Tyr1108)	1	0.983166	0.0743099	0.894211	0.249632	0.651209	0.127211	0.84183	0.712953	0.579091
TIF-IA (Ab-649)	1	0.841209	0.0666069	0.995877	0.120725	0.867273	0.234408	0.139941	0.97586	0.74905
TIF-IA (Phospho-Ser649)	1	1.00683	0.2082	1.10194	0.261837	0.921263	0.206888	0.9768	0.734571	0.674897
TLK1 (Ab-764)	1	0.933517	0.0760667	0.943736	0.156848	0.687252	0.205223	0.474277	0.754136	0.537475
TOP2A/DNA topoisomerase II (Ab-1106)	1	1.00726	0.195404	0.837794	0.352867	0.727503	0.238152	0.973729	0.690876	0.438236
TOP2A/DNA topoisomerase II (Phospho-Ser1106)	1	1.03405	0.12467	0.976555	0.303699	0.710296	0.217657	0.810392	0.945494	0.281027
Trk A (Ab-496)	1	0.88026	0.207824	1.13556	0.0981757	0.93216	0.326469	0.622703	0.301406	0.662561
Trk A (Phospho-Tyr680/681)	1	1.0393	0.209868	1.04579	0.226968	0.847083	0.137002	0.868745	0.858774	0.618445
Trk A (Phospho-Tyr701)	1	0.980601	0.253582	0.966943	0.436407	0.674965	0.0653235	0.945985	0.946514	0.576515
Trk A (Phospho-Tyr791)	1	0.854551	0.0320743	0.846088	0.224512	0.596075	0.13954	0.0453464	0.5638	0.311628
Trk B (Ab-515)	1	1.47429	0.603555	1.03255	0.415641	0.57418	0.026627	0.514288	0.944706	0.366225
Trk B (Phospho-Tyr515)	1	1.02951	0.12873	1.05347	0.293919	0.679499	0.0742615	0.839971	0.872425	0.322341
Trk B (Phospho-Tyr705)	1	1.43518	0.406836	1.02176	0.15772	0.867073	0.256028	0.396752	0.90291	0.644903
Tuberin/TSC2 (Ab-1462)	1	0.863459	0.0835554	0.86449	0.16175	0.728653	0.194441	0.243844	0.490323	0.632076
Tuberin/TSC2 (Ab-939)	1	1.00713	0.414709	0.984773	0.347044	0.582007	0.0721666	0.98785	0.96899	0.28853
Tuberin/TSC2 (Ab-981)	1	0.952992	0.0910014	0.68381	0.264609	0.416551	0.0567774	0.656909	0.354596	0.389436
Tuberin/TSC2 (Phospho-Ser939)	1	1.09702	0.2785	1.15937	0.230391	0.998119	0.190411	0.76081	0.560614	0.736462
Tuberin/TSC2 (Phospho-Thr1462)	1	0.855962	0.164836	0.961314	0.118954	0.802253	0.147105	0.474359	0.775888	0.592424
TYK2 (Ab-1054)	1	0.938851	0.117084	0.925995	0.246432	0.574626	0.0764335	0.65357	0.792282	0.28786
TYK2 (Phospho-Tyr1054)	1	1.08072	0.182302	1.17598	0.35867	0.859215	0.162034	0.701212	0.67222	0.282948
Tyrosine Hydroxylase (Ab-19)	1	1.18264	0.299912	1.18982	0.243096	0.813422	0.166542	0.604502	0.516648	0.437993
Tyrosine Hydroxylase (Ab-31)	1	0.987514	0.0966146	0.910864	0.0988242	0.721044	0.0755506	0.908993	0.462271	0.273378
Tyrosine Hydroxylase (Ab-40)	1	1.0116	0.168265	0.854681	0.299414	0.405025	0.0708707	0.951296	0.675394	0.235568
Tyrosine Hydroxylase (Ab-8)	1	0.88308	0.079632	0.813152	0.259567	0.49418	0.108899	0.279764	0.546376	0.243746
Tyrosine Hydroxylase (Phospho-Ser19)	1	1.28905	0.378529	1.00351	0.278304	0.692343	0.0613984	0.524879	0.991075	0.349269
Tyrosine Hydroxylase (Phospho-Ser31)	1	0.898641	0.107329	1.03317	0.346212	0.712424	0.0700773	0.444662	0.932417	0.398708
Tyrosine Hydroxylase (Phospho-Ser40)	1	0.958878	0.192603	1.10741	0.225697	0.680427	0.0892594	0.850721	0.681061	0.276237
Tyrosine Hydroxylase (Phospho-Ser8)	1	0.918292	0.137253	0.641068	0.237966	0.481149	0.116533	0.612027	0.2705	0.519209
VASP (Ab-157)	1	1.06218	0.109872	0.710198	0.280591	0.426898	0.0942949	0.628491	0.410221	0.503143
VASP (Ab-238)	1	0.784242	0.173897	0.789139	0.168462	0.821182	0.278593	0.340506	0.337235	0.901751
VASP (Phospho-Ser157)	1	1.14095	0.214226	1.19257	0.268963	0.837778	0.0522751	0.578166	0.54831	0.352064
VASP (Phospho-Ser238)	1	1.18101	0.159496	1.2041	0.238653	0.818461	0.13783	0.374115	0.48254	0.107997
VAV1 (Ab-160)	1	1.01136	0.192255	1.44511	0.62757	0.525916	0.133561	0.958266	0.551698	0.238363
VAV1 (Ab-174)	1	0.877707	0.0481085	0.931819	0.134459	0.774499	0.172916	0.12613	0.662485	0.646848
VAV1 (Phospho-Tyr174)	1	1.56524	0.410853	1.41981	0.407478	1.25204	0.499229	0.302702	0.41118	0.867516
VAV2 (Ab-142)	1	0.979427	0.0996794	0.919974	0.216632	0.624054	0.166076	0.855586	0.747268	0.382188
VAV2 (Phospho-Tyr142)	1	0.96297	0.332934	0.859577	0.283637	0.608203	0.111882	0.921596	0.669587	0.281494
VE-Cadherin (Phospho-Tyr731)	1	1.06712	0.168155	0.729982	0.121678	0.835614	0.13085	0.72837	0.15669	0.48171
VEGFR1 (Ab-1333)	1	1.07527	0.413934	1.06202	0.213596	0.652291	0.0966553	0.872469	0.79889	0.228049
VEGFR1 (Phospho-Tyr1333)	1	1.19517	0.298268	0.970747	0.166302	0.870028	0.240523	0.580078	0.876571	0.81835
VEGFR2 (Ab-1054)	1	0.911962	0.0737327	1.04105	0.251538	0.820487	0.188888	0.354886	0.885351	0.665954
VEGFR2 (Ab-1059)	1	1.25837	0.427769	1.00649	0.21073	0.86035	0.20859	0.607227	0.978211	0.757111
VEGFR2 (Ab-1175)	1	0.932082	0.161348	0.979253	0.237757	0.784332	0.063954	0.714717	0.938415	0.481693
VEGFR2 (Ab-1214)	1	0.96108	0.116226	0.942166	0.116128	0.712517	0.162382	0.769587	0.667842	0.484221
VEGFR2 (Ab-951)	1	0.872258	0.0623081	0.890678	0.14753	0.704408	0.0216278	0.176844	0.535876	0.288329
VEGFR2 (Phospho-Tyr1054)	1	1.197	0.406289	0.985545	0.383885	0.84096	0.0147355	0.67568	0.973384	0.75144
VEGFR2 (Phospho-Tyr1059)	1	1.0497	0.121539	1.01721	0.187068	0.887952	0.101211	0.722205	0.935068	0.347889
VEGFR2 (Phospho-Tyr1175)	1	1.19435	0.224224	1.29609	0.370623	0.819755	0.211677	0.477442	0.508152	0.496715
VEGFR2 (Phospho-Tyr1214)	1	1.15926	0.282391	1.20435	0.562635	0.632235	0.0780103	0.629589	0.751248	0.360164
VEGFR2 (Phospho-Tyr951)	1	1.1032	0.162224	0.979451	0.301903	0.736927	0.0659246	0.589752	0.951927	0.528424
Vinculin (Ab-821)	1	0.774179	0.0313099	0.600406	0.188776	0.592139	0.129796	0.0186865	0.168501	0.917887
Vinculin (Phospho-Tyr821)	1	0.983551	0.263822	1.05128	0.317624	0.766261	0.140389	0.955956	0.88657	0.587874
WASP (Ab-290)	1	0.783305	0.303817	1.81175	1.10432	0.572492	0.174569	0.54969	0.538809	0.333266
WASP (Phospho-Tyr290)	1	0.883134	0.187848	0.98649	0.180622	0.669645	0.124527	0.597328	0.947184	0.0812348
WAVE1 (Ab-125)	1	0.86239	0.0145236	0.906104	0.257733	0.676105	0.102443	0.0109562	0.750534	0.380064
WAVE1 (Phospho-Tyr125)	1	0.995097	0.163378	1.12584	0.186034	0.724675	0.123194	0.978783	0.5685	0.307835
WEE1 (Ab-53)	1	1.12046	0.148208	0.949912	0.290429	0.657671	0.146201	0.501701	0.878948	0.366191
WEE1 (Phospho-Ser53)	1	0.97774	0.106306	0.883909	0.222877	0.67178	0.0833911	0.853529	0.654383	0.415419
WEE1 (Phospho-Ser642)	1	0.81732	0.0138472	0.881968	0.200107	0.625219	0.156678	0.0056966	0.615058	0.356147
WWOX (Phospho-Tyr33)	1	1.09464	0.43992	1.1091	0.455171	0.778158	0.0854565	0.849603	0.832901	0.6022
XIAP (Ab-87)	1	1.06284	0.133993	0.927078	0.320745	0.760913	0.133177	0.685253	0.841276	0.652413
XIAP (Phospho-Ser87)	1	1.02564	0.106733	1.14243	0.104428	0.827285	0.152088	0.832539	0.305809	0.341949
Zap-70 (Ab-292)	1	0.855742	0.132055	0.938523	0.280392	0.731232	0.164147	0.388691	0.846794	0.664121
Zap-70 (Ab-319)	1	0.95225	0.109201	0.931376	0.231683	0.652231	0.0483494	0.704605	0.795004	0.385331
Zap-70 (Ab-493)	1	0.936542	0.124113	0.940068	0.147611	0.736341	0.142173	0.659998	0.724052	0.548824
Zap-70 (Phospho-Tyr292)	1	1.06965	0.0623571	1.06588	0.234591	0.798309	0.119401	0.38019	0.805225	0.525289
Zap-70 (Phospho-Tyr315)	1	0.958428	0.0808313	0.990274	0.246867	0.646566	0.074173	0.658231	0.972151	0.373387
Zap-70 (Phospho-Tyr319)	1	1.04629	0.310287	1.13185	0.42514	0.831347	0.0437153	0.895086	0.78579	0.558304
Zap-70 (Phospho-Tyr493)	1	0.94903	0.136622	0.961839	0.274836	0.731707	0.115591	0.744925	0.902287	0.469684
