# Supplementary material for: NMUR1 in the NMU-Mediated Regulation of Bone Remodeling
Source: Life (Basel). 2021 Sep 29;11(10):1028. doi: 10.3390/life11101028 (PMC8538501; doi:10.3390/life11101028)
Supplement: Supplementary file 1 [file life-11-01028-s001.zip › Supplemental_Table_S4.xlsx]

## Sheet: Ratios (Full) Norm to Scr STATS
Targets		Scrambled			Nmur1-KD				Scrambled Untreated vs. Scrambled NMU25	Scrambled Untreated vs. Nmur1-KD Untreated	Nmur1-KD Untreated vs. Nmur1-KD NMU25
		Untreated	NMU25		Untreated		NMU25
Phosphorylated Isoform	Total Isoforms	Mean	Mean	SEM	Mean	SEM	Mean	SEM	P Value	P Value	P Value
14-3-3 beta/zeta (Phospho-Ser184/186)	14-3-3 beta/zeta (Ab-184/186)	1	1.05677	0.128104	1.18548	0.0955749	0.859786	0.192657	0.700991	0.191821	0.0914801
14-3-3 theta/tau (Phospho-Ser232)	14-3-3 theta/tau (Ab-232)	1	1.20172	0.178529	2.08226	0.797822	1.66885	0.794624	0.375809	0.307766	0.370589
14-3-3 zeta (Phospho-Ser58)	14-3-3 zeta (Ab-58)	1	1.17443	0.216446	0.975366	0.21867	0.813762	0.163198	0.5049	0.920593	0.700086
14-3-3 zeta/delta (Phospho-Thr232)	14-3-3 zeta/delta (Ab-232)	1	1.13152	0.140644	0.977122	0.0899734	0.844048	0.0725181	0.448438	0.823037	0.389416
4E-BP1 (Phospho-Thr36)	4E-BP1 (Ab-36)	1	1.35356	0.22239	1.59758	0.385228	1.42682	0.641738	0.252835	0.261008	0.686081
4E-BP1 (Phospho-Thr45)	4E-BP1 (Ab-45)	1	1.15121	0.118996	0.775423	0.126	0.70863	0.250572	0.331634	0.216634	0.664292
4E-BP1 (Phospho-Ser65)	4E-BP1 (Ab-65)	1	1.26238	0.248597	1.08905	0.187801	0.725474	0.201221	0.401892	0.682111	0.0289108
4E-BP1 (Phospho-Thr70)	4E-BP1 (Ab-70)	1	1.11139	0.151856	1.17496	0.0535768	1.1592	0.211294	0.539583	0.0823526	0.930483
6-phosphofructo-2-kinase/fructose-2,6-biphosphatase 2 (PFKFB2) (Phospho-Ser483)	6-phosphofructo-2-kinase/fructose-2,6-biphosphatase 2 (PFKFB2) (Ab-483)	1	0.942993	0.120201	0.983337	0.200386	0.998655	0.183496	0.682046	0.941302	0.939439
Abl1 (Phospho-Tyr204)	Abl1 (Ab-204)	1	1.17683	0.148371	1.65136	0.173643	1.25008	0.395586	0.355585	0.0642906	0.551355
Abl1 (Phospho-Thr754/735)	Abl1 (Ab-754/735)	1	0.966375	0.200218	1.35959	0.118466	1.32933	0.42572	0.882075	0.0935544	0.953695
ACC1 (Phospho-Ser79)	ACC1 (Ab-79)	1	1.4249	0.700527	1.51805	0.720559	1.31967	0.205043	0.605836	0.546822	0.773532
ACC1 (Phospho-Ser80)	ACC1 (Ab-80)	1	0.95458	0.271942	0.963495	0.248077	1.68421	0.274171	0.882713	0.896508	0.291155
Actin Pan (a/b/g) (Phospho-Tyr55/53)	Actin Pan (a/b/g) (Ab-55/53)	1	1.18048	0.172017	1.30473	0.165942	1.00889	0.0381189	0.404175	0.207714	0.28041
ADD1 (Phospho-Ser726)	ADD1 (Ab-726)	1	0.904895	0.135462	1.17293	0.0841484	1.43524	0.101482	0.555335	0.176214	0.286844
AFX/FOXO4 (Phospho-Ser197)	AFX/FOXO4 (Ab-197)	1	1.10865	0.0578764	1.07489	0.229394	0.921004	0.14786	0.201276	0.775068	0.360725
AKT1 (Phospho-Ser124)	AKT1 (Ab-124)	1	1.21789	0.243737	1.46916	0.215482	1.7404	0.142903	0.465675	0.16138	0.152831
AKT1 (Phospho-Ser246)	AKT1 (Ab-246)	1	1.07215	0.0355732	1.04975	0.0981867	0.863329	0.242203	0.179724	0.662705	0.502283
AKT1 (Phospho-Thr308)	AKT1 (Ab-308)	1	0.99989	0.0918317	1.68214	0.812076	1.58665	0.528644	0.999155	0.489326	0.774818
AKT1 (Phospho-Tyr326)	AKT1 (Ab-326)	1	0.899924	0.101939	0.941258	0.130356	0.883405	0.0525018	0.429749	0.696399	0.675745
AKT1 (Phospho-Thr450)	AKT1 (Ab-450)	1	1.08852	0.308101	0.731235	0.0685901	1.08772	0.137016	0.800901	0.059387	0.0372012
AKT1 (Phospho-Ser473)	AKT1 (Ab-473)	1	1.17461	0.143931	1.57479	0.397907	1.31496	0.23124	0.348916	0.285433	0.324162
AKT1 (Phospho-Tyr474)	AKT1 (Ab-474)	1	1.01876	0.0944939	1.19547	0.0774716	1.02505	0.36726	0.860971	0.12768	0.736686
AKT1 (Phospho-Thr72)	AKT1 (Ab-72)	1	1.10422	0.126202	1.25962	0.148139	1.05978	0.0899627	0.495724	0.221772	0.213805
AKT1S1 (Phospho-Thr246)	AKT1S1 (Ab-246)	1	0.909665	0.183803	1.18689	0.295494	1.27116	0.364447	0.671733	0.59174	0.510069
AKT2 (Phospho-Ser474)	AKT2 (Ab-474)	1	0.877947	0.0837169	1.32471	0.340231	1.34983	0.322417	0.282216	0.440609	0.932896
ALK (Phospho-Tyr1507)	ALK (Ab-1507)	1	1.05767	0.192791	1.04078	0.22601	0.809036	0.138049	0.793054	0.873437	0.518578
ALK (Phospho-Tyr1604)	ALK (Ab-1604)	1	1.54762	0.61755	1.33836	0.593193	1.76492	1.13397	0.468762	0.625942	0.537327
AMPK beta1 (Phospho-Ser182)	AMPK beta1 (Ab-182)	1	1.05268	0.16175	1.18215	0.192554	1.25514	0.191357	0.775587	0.444025	0.773495
AMPK1 (Phospho-Thr172)	AMPK1 (Ab-172)	1	1.04071	0.0491795	0.917519	0.106534	0.728062	0.15077	0.494819	0.519792	0.244369
AMPK1/AMPK2 (Phospho-Ser485/491)	AMPK1/AMPK2 (Ab-485/491)	1	1.22461	0.134396	1.16001	0.313678	1.13949	0.210039	0.23663	0.660699	0.926894
Amyloid beta A4 (Phospho-Thr743/668)	Amyloid beta A4 (Ab-743/668)	1	0.922164	0.174975	1.33579	0.525339	1.02847	0.193211	0.699943	0.588143	0.545087
Androgen Receptor (Phospho-Ser213)	Androgen Receptor (Ab-213)	1	1.17302	0.0704876	1.06736	0.235197	1.13872	0.0706619	0.133523	0.801509	0.801798
Androgen Receptor (Phospho-Ser650)	Androgen Receptor (Ab-650)	1	1.27074	0.224529	0.919048	0.0813392	0.965311	0.11292	0.35119	0.424486	0.738812
A-RAF (Phospho-Tyr301/302)	A-RAF (Ab-301/302)	1	0.972552	0.0672073	1.26937	0.277371	1.04744	0.202918	0.722549	0.433919	0.245121
Arrestin-1 (Phospho-Ser412)	Arrestin-1 (Ab-412)	1	1.1053	0.237922	1.26159	0.379527	1.52128	0.181384	0.701322	0.561884	0.329319
ASK1 (Phospho-Ser83)	ASK1 (Ab-83)	1	0.666792	0.170127	1.04986	0.342793	0.91862	0.30202	0.189258	0.89769	0.124561
ASK1 (Phospho-Ser966)	ASK1 (Ab-966)	1	0.992177	0.13147	1.13525	0.247983	2.02564	1.07598	0.957964	0.640181	0.413012
ATF1 (Phospho-Ser63)	ATF1 (Ab-63)	1	1.05411	0.138682	1.2395	0.178775	1.09264	0.00508907	0.734045	0.312281	0.48965
ATF2 (Phospho-Ser112/94)	ATF2 (Ab-112/94)	1	1.1211	0.0612545	0.919924	0.0212773	0.949401	0.00997099	0.186681	0.0639104	0.39502
ATF2 (Phospho-Ser62/44)	ATF2 (Ab-62/44)	1	1.34264	0.24219	0.972903	0.190363	1.08202	0.29734	0.292754	0.899855	0.761904
ATF2 (Phospho-Thr69/51)	ATF2 (Ab-69/51)	1	0.987452	0.176755	0.816071	0.0983886	1.06847	0.222984	0.949863	0.202496	0.514343
ATF2 (Phospho-Thr71/53)	ATF2 (Ab-71/53)	1	1.08287	0.0666879	1.12463	0.0900485	1.05108	0.216077	0.339932	0.300556	0.641613
ATF2 (Phospho-Thr73/55)	ATF2 (Ab-73/55)	1	1.04796	0.0604151	1.27074	0.290134	1.21054	0.197853	0.510483	0.449255	0.590708
ATF4 (Phospho-Ser245)	ATF4 (Ab-245)	1	1.16615	0.240758	1.42479	0.530392	1.50661	0.527853	0.561439	0.507215	0.78629
ATP1A1/Na+K+ ATPase1 (Phospho-Ser23)	ATP1A1/Na+K+ ATPase1 (Ab-23)	1	0.852782	0.0233767	1.07363	0.0738352	0.93081	0.137367	0.024299	0.423704	0.1562
ATPase (Phospho-Ser16)	ATPase (Ab-16)	1	0.92796	0.311471	0.863203	0.135868	1.14826	0.365891	0.838599	0.420026	0.373356
ATP-Citrate Lyase (Phospho-Ser454)	ATP-Citrate Lyase (Ab-454)	1	0.741656	0.184298	0.881721	0.151027	0.893004	0.0232675	0.296024	0.515545	0.938374
ATRIP (Phospho-Ser68/72)	ATRIP (Ab-68/72)	1	1.1127	0.147411	0.951251	0.155215	0.74266	0.0908486	0.524437	0.783199	0.476834
AurA (Phospho-Thr288)	AurA (Ab-288)	1	0.967466	0.197948	1.06899	0.167243	1.41973	0.324185	0.884558	0.719984	0.456
AurA (Phospho-Ser342)	AurA (Ab-342)	1	1.18687	0.143818	1.47928	0.443746	1.52786	0.491283	0.323424	0.393038	0.683468
AurB (Phospho-Tyr12)	AurB (Ab-12)	1	1.00105	0.136021	1.09315	0.0772409	1.08291	0.194374	0.99452	0.351154	0.965277
AurB (Phospho-Thr232)	AurB (Ab-232)	1	0.962536	0.0342427	1.16044	0.325542	1.36089	0.46887	0.388108	0.670928	0.372229
BAD (Phospho-Ser112)	BAD (Ab-112)	1	0.979973	0.082641	0.945563	0.216013	0.926392	0.0995288	0.831101	0.824568	0.904541
BAD (Phospho-Ser134)	BAD (Ab-134)	1	0.779913	0.125805	0.88139	0.187302	0.804133	0.204615	0.222323	0.591323	0.345073
BAD (Phospho-Ser136)	BAD (Ab-136)	1	1.06275	0.0460131	0.946738	0.103053	1.23875	0.145804	0.305871	0.656742	0.35536
BAD (Phospho-Ser155)	BAD (Ab-155)	1	0.9771	0.0248766	0.92391	0.106403	0.929336	0.164874	0.454463	0.54875	0.962507
BAD (Phospho-Ser91/128)	BAD (Ab-91/128)	1	0.947338	0.0403752	0.888677	0.200632	0.898797	0.0683528	0.322028	0.63476	0.963743
BAX (Phospho-Thr167)	BAX (Ab-167)	1	0.957314	0.0992478	1.13657	0.254728	1.03385	0.0645838	0.709038	0.645519	0.644847
BCL-2 (Phospho-Thr56)	BCL-2 (Ab-56)	1	1.36614	0.0670009	1.88442	0.729938	1.82965	0.960245	0.0318933	0.349379	0.901375
BCL-2 (Phospho-Thr69)	BCL-2 (Ab-69)	1	0.879326	0.221739	0.970023	0.121167	0.76459	0.175203	0.640856	0.827678	0.290753
BCL-2 (Phospho-Ser70)	BCL-2 (Ab-70)	1	1.36292	0.0658281	0.996262	0.107887	1.08884	0.173124	0.0313608	0.975507	0.36809
BCL-XL (Phospho-Thr47)	BCL-XL (Ab-47)	1	0.930563	0.096864	0.926534	0.114296	0.748563	0.178436	0.547875	0.586228	0.436878
BCR (Phospho-Tyr177)	BCR (Ab-177)	1	0.924303	0.0868365	1.04066	0.270416	1.03736	0.181101	0.475278	0.894281	0.975775
BCR (Phospho-Tyr360)	BCR (Ab-360)	1	1.09809	0.198639	1.97216	0.871953	1.91027	1.0064	0.670343	0.380889	0.809545
BID (Phospho-Ser78)	BID (Ab-78)	1	0.933038	0.122893	1.17312	0.390625	1.64388	0.334511	0.640472	0.700959	0.0529065
BIM (Phospho-Ser69/65)	BIM (Ab-69/65)	1	1.05278	0.0408085	1.04281	0.29134	1.10829	0.12342	0.325095	0.896652	0.81041
BLNK (Phospho-Tyr96)	BLNK (Ab-96)	1	1.12882	0.296631	1.6627	0.601222	1.57533	0.637911	0.706443	0.385254	0.891325
B-RAF (Phospho-Ser446)	B-RAF (Ab-446)	1	0.990688	0.172159	0.863099	0.104339	1.09073	0.139847	0.961781	0.319861	0.362273
B-RAF (Phospho-Thr598)	B-RAF (Ab-598)	1	1.03483	0.107573	1.15014	0.3501	1.19855	0.435274	0.776815	0.709799	0.637315
B-RAF (Phospho-Ser601)	B-RAF (Ab-601)	1	0.867716	0.0312406	1.20985	0.308083	0.878903	0.212215	0.0515021	0.566061	0.108933
BRCA1 (Phospho-Ser1457)	BRCA1 (Ab-1457)	1	0.523168	0.0739662	0.834613	0.117816	0.732764	0.0926003	0.0232272	0.295517	0.518342
BRCA1 (Phospho-Ser1524)	BRCA1 (Ab-1524)	1	0.986188	0.106945	1.69536	0.653853	1.84808	0.483555	0.909055	0.39898	0.4703
BTK (Phospho-Tyr223)	BTK (Ab-223)	1	1.06797	0.0449283	0.642856	0.140802	0.894617	0.270643	0.269455	0.126582	0.601385
c-Abl (Phospho-Tyr412)	c-Abl (Ab-412)	1	1.47367	0.26486	2.50562	1.28614	2.10332	0.780115	0.215613	0.362345	0.779642
Calmodulin (Phospho-Thr79/Ser81)	Calmodulin (Ab-79/81)	1	1.14504	0.255349	0.754127	0.0780209	0.819602	0.143391	0.627291	0.0876561	0.785011
Calsenilin/KCNIP3 (Phospho-Ser63)	Calsenilin/KCNIP3 (Ab-63)	1	0.912814	0.0601925	0.676127	0.161085	0.69426	0.148228	0.284486	0.182073	0.868176
CaMK1-alpha (Phospho-Thr177)	CaMK1-alpha (Ab-177)	1	1.29257	0.538225	1.92866	1.08288	1.19563	0.29105	0.641223	0.481481	0.455914
CaMK2A (Phospho-Thr286)	CaMK2A (Ab-286)	1	1.17585	0.269158	1.2968	0.362176	1.80224	0.803377	0.580622	0.498626	0.370568
CaMK2-beta/gamma/delta (Phospho-Thr287)	CaMK2-beta/gamma/delta (Ab-287)	1	1.17653	0.349162	1.87738	0.529033	1.90097	0.505542	0.663372	0.239085	0.959968
CaMK4 (Phospho-Thr196/200)	CaMK4 (Ab-196/200)	1	0.90625	0.26088	0.95191	0.344432	0.682455	0.106547	0.753721	0.90175	0.38974
Caspase 1 (Phospho-Ser376)	Caspase 1 (Ab-376)	1	1.23416	0.193065	1.58594	0.616743	1.73689	0.782434	0.349005	0.442359	0.569255
Caspase 2 (Phospho-Ser157)	Caspase 2 (Ab-157)	1	1.03459	0.0828518	0.870778	0.134241	0.869195	0.0693059	0.716845	0.437313	0.994276
Caspase 3 (Phospho-Ser150)	Caspase 3 (Ab-150)	1	1.08985	0.0702137	0.979303	0.294022	0.72391	0.0787634	0.329032	0.950286	0.411986
Caspase 6 (Phospho-Ser257)	Caspase 6 (Ab-257)	1	1.05305	0.157626	1.10957	0.0954685	1.11475	0.0951034	0.768502	0.369868	0.980769
Caspase 8 (Phospho-Ser347)	Caspase 8 (Ab-347)	1	1.00622	0.179173	1.43846	0.278884	1.39464	0.474821	0.975463	0.256529	0.853253
Caspase 9 (Phospho-Thr125)	Caspase 9 (Ab-125)	1	0.839694	0.101414	0.672557	0.155043	0.887452	0.214048	0.254733	0.169086	0.33873
Caspase 9 (Phospho-Ser144)	Caspase 9 (Ab-144)	1	1.25903	0.121261	1.21271	0.338063	1.00985	0.318727	0.166175	0.593505	0.0217073
Caspase 9 (Phospho-Tyr153)	Caspase 9 (Ab-153)	1	1.43321	0.424508	1.63742	0.646669	1.13978	0.472923	0.414837	0.428194	0.146006
Caspase 9 (Phospho-Ser196)	Caspase 9 (Ab-196)	1	0.95301	0.0415975	1.04874	0.0682126	0.817462	0.116746	0.375889	0.549048	0.0617258
Catalase (Phospho-Tyr385)	Catalase (Ab-385)	1	1.15786	0.251873	1.63692	0.417002	1.52391	0.259252	0.59483	0.266236	0.656791
Catenin beta (Phospho-Ser33)	Catenin beta (Ab-33)	1	0.92809	0.0296914	1.39253	0.510935	1.22719	0.410941	0.136444	0.522645	0.268444
Catenin beta (Phospho-Ser37)	Catenin beta (Ab-37)	1	1.03404	0.347672	0.93472	0.0561839	1.08705	0.358723	0.930931	0.365189	0.696021
Catenin beta (Phospho-Thr41/Ser45)	Catenin beta (Ab-41/45)	1	0.860164	0.0865102	0.792217	0.17037	1.04021	0.226015	0.24739	0.346923	0.061138
Catenin beta (Phospho-Tyr489)	Catenin beta (Ab-489)	1	0.841667	0.0260333	0.86441	0.0540279	1.12808	0.248249	0.0259852	0.128802	0.442105
Catenin beta (Phospho-Tyr654)	Catenin beta (Ab-654)	1	1.04111	0.181076	1.13434	0.0883983	1.08941	0.121749	0.841479	0.267934	0.69085
Catenin delta-1 (Phospho-Tyr228)	Catenin delta-1 (Ab-228)	1	0.999647	0.0300642	0.963524	0.151705	0.929764	0.0483458	0.991696	0.832388	0.876032
Caveolin-1 (Phospho-Tyr14)	Caveolin-1 (Ab-14)	1	0.971048	0.0879934	1.21721	0.128763	1.04583	0.0366709	0.773393	0.233666	0.221647
CD19 (Phospho-Tyr531)	CD19 (Ab-531)	1	1.17213	0.248295	0.699195	0.138284	0.719316	0.110599	0.55983	0.161608	0.919772
CD227/mucin 1 (Phospho-Tyr1243)	CD227/mucin 1 (Ab-1243)	1	1.0014	0.0575426	1.19358	0.283748	0.977944	0.341549	0.98281	0.565515	0.459584
CD3Z (Phospho-Tyr142)	CD3Z (Ab-142)	1	1.02116	0.143422	0.987643	0.202561	1.60074	0.414605	0.896248	0.956904	0.166566
CD4 (Phospho-Ser433)	CD4 (Ab-433)	1	0.746873	0.0351169	1.42531	0.208683	1.21449	0.11293	0.0187083	0.178417	0.565141
CD5 (Phospho-Tyr453)	CD5 (Ab-453)	1	0.806385	0.03858	0.838396	0.099224	0.914736	0.172902	0.0374869	0.244929	0.752794
CDC25A (Phospho-Ser124)	CDC25A (Ab-124)	1	0.793805	0.120512	1.06315	0.345224	1.01585	0.397137	0.229211	0.871729	0.833049
CDC25A (Phospho-Ser75)	CDC25A (Ab-75)	1	1.3087	0.253352	0.826852	0.158837	1.32135	0.640405	0.347268	0.3895	0.431833
CDC25B (Phospho-Ser323)	CDC25B (Ab-323)	1	0.971332	0.155892	1.91925	0.783565	1.58109	0.721148	0.871051	0.361534	0.343245
CDC25B (Phospho-Ser353)	CDC25B (Ab-353)	1	1.02717	0.082049	1.54234	0.5384	1.2725	0.352945	0.772031	0.419846	0.321255
CDC25C (Phospho-Ser216)	CDC25C (Ab-216)	1	1.08601	0.217763	1.5656	0.542214	1.30578	0.125497	0.731015	0.406404	0.596911
CDK1/CDC2 (Phospho-Thr14)	CDK1/CDC2 (Ab-14)	1	1.241	0.213151	1.0326	0.0814961	1.41611	0.089146	0.375547	0.72781	0.143174
CDK1/CDC2 (Phospho-Tyr15)	CDK1/CDC2 (Ab-15)	1	0.854007	0.190636	0.730025	0.150577	0.78267	0.207903	0.523818	0.214849	0.460871
CDK2 (Phospho-Thr160)	CDK2 (Ab-160)	1	0.774228	0.167436	1.61025	0.547658	1.40712	0.408296	0.309931	0.381107	0.680795
CDK5 (Phospho-Tyr15)	CDK5 (Ab-15)	1	1.78351	0.386304	1.38973	0.585505	1.30114	0.315014	0.179716	0.574139	0.775851
CDK7 (Phospho-Thr170)	CDK7 (Ab-170)	1	1.01659	0.219293	0.874001	0.0822135	1.2165	0.283751	0.94659	0.265083	0.316515
Chk1 (Phospho-Ser280)	Chk1 (Ab-280)	1	0.91193	0.142251	1.26908	0.424196	1.2145	0.472234	0.598965	0.59075	0.562375
Chk1 (Phospho-Ser286)	Chk1 (Ab-286)	1	0.94669	0.385557	1.77858	0.608429	0.94278	0.0841244	0.902693	0.329049	0.350501
Chk1 (Phospho-Ser317)	Chk1 (Ab-317)	1	0.890019	0.0565045	1.64718	0.636598	1.70733	0.553946	0.190996	0.416307	0.617626
Chk1 (Phospho-Ser345)	Chk1 (Ab-345)	1	0.863331	0.12405	1.11888	0.066133	1.10673	0.0472378	0.385439	0.214062	0.783023
Chk2 (Phospho-Thr383)	Chk2 (Ab-383)	1	1.13176	0.112042	1.30229	0.0582527	1.36429	0.276544	0.360622	0.0351876	0.856637
Chk2 (Phospho-Thr387)	Chk2 (Ab-387)	1	0.860104	0.0302084	0.699994	0.0714257	1.48995	0.130875	0.043601	0.0522776	0.0123164
Chk2 (Phospho-Ser516)	Chk2 (Ab-516)	1	0.973681	0.0955236	1.00572	0.272117	1.02871	0.156743	0.808769	0.985132	0.871937
Chk2 (Phospho-Thr68)	Chk2 (Ab-68)	1	0.983139	0.0816192	0.782342	0.153721	0.711969	0.17267	0.85546	0.292465	0.354542
c-Jun (Phospho-Tyr170)	c-Jun (Ab-170)	1	1.53952	0.378754	2.04534	0.574474	1.89238	0.53852	0.290346	0.210424	0.826606
c-Jun (Phospho-Thr239)	c-Jun (Ab-239)	1	1.03545	0.0929638	0.957592	0.346955	0.924769	0.302684	0.739629	0.913892	0.885783
c-Jun (Phospho-Ser243)	c-Jun (Ab-243)	1	1.72953	0.208815	1.5133	0.370353	1.96068	0.0962755	0.073063	0.300059	0.310306
c-Jun (Phospho-Ser63)	c-Jun (Ab-63)	1	1.03115	0.156205	0.815542	0.127684	0.978602	0.14945	0.860388	0.285407	0.0326015
c-Jun (Phospho-Thr91)	c-Jun (Ab-91)	1	0.94723	0.0768275	1.10136	0.0877479	0.95165	0.245452	0.563116	0.367396	0.44338
c-Jun (Phospho-Thr93)	c-Jun (Ab-93)	1	1.21552	0.15208	0.775037	0.200107	1.27027	0.411255	0.292155	0.377724	0.151478
CK1-A (Phospho-Thr321)	CK1-A (Ab-321)	1	1.08288	0.157533	1.29617	0.452316	1.49993	0.421672	0.651337	0.579842	0.0250533
CK2-b (Phospho-Ser209)	CK2-b (Ab-209)	1	1.13918	0.10486	1.05278	0.187972	1.15574	0.28685	0.315663	0.805267	0.414717
Claudin 3 (Phospho-Tyr219)	Claudin 3 (Ab-219)	1	0.900699	0.0673965	1.01384	0.208363	1.0472	0.216777	0.278555	0.953073	0.717471
Claudin 7 (Phospho-Tyr210)	Claudin 7 (Ab-210)	1	1.05812	0.0985601	1.37151	0.232302	1.18364	0.54374	0.61517	0.250888	0.705125
Cofilin (Phospho-Ser3)	Cofilin (Ab-3)	1	1.16919	0.305364	1.40226	0.59052	1.36929	0.482404	0.635223	0.566038	0.880881
Connexin 43 (Phospho-Ser367)	Connexin 43 (Ab-367)	1	1.00209	0.147727	1.19742	0.298402	0.950377	0.24513	0.989983	0.576255	0.398339
Cortactin (Phospho-Tyr421)	Cortactin (Ab-421)	1	1.25189	0.283634	1.27554	0.563885	0.817716	0.102333	0.46819	0.673424	0.495936
Cortactin (Phospho-Tyr466)	Cortactin (Ab-466)	1	1.02436	0.0981856	1.20272	0.234355	1.44663	0.380347	0.827171	0.478203	0.238396
CPI17 alpha (Phospho-Thr38)	CPI17 alpha (Ab-38)	1	0.765453	0.112418	0.916427	0.104466	1.13085	0.198105	0.17224	0.507634	0.259322
c-PLA2 (Phospho-Ser505)	c-PLA2 (Ab-505)	1	0.919616	0.0554587	1.10834	0.176636	1.4749	0.279665	0.284249	0.602101	0.43593
CREB (Phospho-Thr100)	CREB (Ab-100)	1	0.860328	0.0435168	1.07503	0.292829	0.914108	0.201001	0.0848933	0.821731	0.581604
CREB (Phospho-Ser121)	CREB (Ab-121)	1	1.2477	0.253806	1.20473	0.297731	1.60383	0.350539	0.432027	0.562729	0.463327
CREB (Phospho-Ser129)	CREB (Ab-129)	1	1.07354	0.0496341	0.913482	0.140564	1.03275	0.205322	0.276632	0.600931	0.384593
CREB (Phospho-Ser133)	CREB (Ab-133)	1	1.00163	0.108531	0.620897	0.0699224	0.619599	0.134145	0.98937	0.0323757	0.988565
CREB (Phospho-Ser142)	CREB (Ab-142)	1	1.29717	0.111931	1.0535	0.192778	0.980178	0.214036	0.117405	0.807422	0.291759
CrkII (Phospho-Tyr221)	CrkII (Ab-221)	1	1.70992	0.219177	1.25747	0.412407	1.43825	0.497425	0.0835467	0.596153	0.493245
Cyclin B1 (Phospho-Ser126)	Cyclin B1 (Ab-126)	1	1.12905	0.372841	1.26629	0.418769	0.977831	0.39545	0.762263	0.589904	0.170612
Cyclin B1 (Phospho-Ser147)	Cyclin B1 (Ab-147)	1	1.19061	0.18452	1.94144	1.1236	1.41014	0.473241	0.410152	0.490275	0.562843
Cyclin D1 (Phospho-Thr286)	Cyclin D1 (Ab-286)	1	1.20372	0.173166	0.778746	0.121129	1.27205	0.138104	0.360485	0.209293	0.0891524
Cyclin D3 (Phospho-Thr283)	Cyclin D3 (Ab-283)	1	1.1497	0.104045	0.935085	0.175297	1.06887	0.236343	0.286819	0.746686	0.775955
Cyclin E1 (Phospho-Thr395)	Cyclin E1 (Ab-395)	1	1.10904	0.140798	1.01258	0.112506	0.820731	0.0125383	0.519684	0.921157	0.237961
Cyclin E1 (Phospho-Thr77)	Cyclin E1 (Ab-77)	1	0.701038	0.0687367	1.53228	0.297673	1.25714	0.220883	0.0490087	0.215658	0.500243
Cyclin E2 (Phospho-Thr392)	Cyclin E2 (Ab-392)	1	0.933021	0.0982643	1.63637	0.844658	1.59148	0.471206	0.565822	0.529821	0.938157
DAB1 (Phospho-Tyr220)	DAB1 (Ab-220)	1	1.25129	0.125579	0.978102	0.043846	1.04824	0.103169	0.183362	0.667006	0.664679
DAB1 (Phospho-Tyr232)	DAB1 (Ab-232)	1	0.931921	0.142633	0.85882	0.0864292	0.709788	0.143409	0.68022	0.243976	0.120937
DAPP1 (Phospho-Tyr139)	DAPP1 (Ab-139)	1	0.885903	0.0948176	1.1805	0.306118	1.02023	0.171156	0.351961	0.615177	0.376788
DARPP-32 (Phospho-Thr34)	DARPP-32 (Ab-34)	1	1.13423	0.282418	0.813637	0.210819	0.789874	0.0436514	0.681439	0.469953	0.905684
DARPP-32 (Phospho-Thr75)	DARPP-32 (Ab-75)	1	1.04521	0.0381133	1.11271	0.161658	0.789841	0.102995	0.357354	0.557815	0.232658
DDX5/DEAD-box protein 5 (Phospho-Tyr593)	DDX5/DEAD-box protein 5 (Ab-593)	1	1.50383	0.847106	3.0604	1.35716	1.93397	0.598235	0.612327	0.268285	0.33746
DNA-PK (Phospho-Thr2638)	DNA-PK (Ab-2638)	1	1.0659	0.251246	1.90083	0.770992	1.68112	0.817706	0.817634	0.363073	0.557371
DNA-PK (Phospho-Thr2647)	DNA-PK (Ab-2647)	1	0.96784	0.0548948	1.30555	0.149448	1.17423	0.336136	0.617283	0.177576	0.684141
Dok-1 (Phospho-Tyr362)	Dok-1 (Ab-362)	1	1.25296	0.151346	0.990417	0.219402	0.994711	0.262949	0.236598	0.969131	0.965575
Dok-1 (Phospho-Tyr398)	Dok-1 (Ab-398)	1	1.38661	0.470956	1.21082	0.243941	1.88025	0.844358	0.497977	0.478553	0.383734
Dok-2 (Phospho-Tyr299)	Dok-2 (Ab-299)	1	1.03646	0.156515	1.39499	0.250882	0.929578	0.0799714	0.837482	0.256063	0.118884
DYN1 (Phospho-Ser774)	DYN1 (Ab-774)	1	0.795578	0.0412227	0.863181	0.0893087	0.889829	0.0143041	0.0383411	0.265216	0.805349
E2F1 (Phospho-Thr433)	E2F1 (Ab-433)	1	1.40023	0.419576	1.44885	0.342152	1.15247	0.421152	0.44081	0.319924	0.651954
EEF2 (Phospho-Thr56)	EEF2 (Ab-56)	1	0.822677	0.083528	0.745725	0.111602	1.27276	0.488437	0.167758	0.150363	0.433741
eEF2K (Phospho-Ser366)	eEF2K (Ab-366)	1	0.992183	0.272314	0.895789	0.116648	1.00251	0.247086	0.979706	0.465926	0.570335
EGFR (Phospho-Tyr1016)	EGFR (Ab-1016)	1	1.24393	0.347557	0.975365	0.22402	1.36639	0.429776	0.555457	0.922475	0.533346
EGFR (Phospho-Tyr1069)	EGFR (Ab-1069)	1	1.35897	0.389891	0.9186	0.0306267	0.89894	0.211499	0.454402	0.117195	0.942526
EGFR (Phospho-Ser1070)	EGFR (Ab-1070)	1	1.11267	0.0911851	1.09829	0.187863	0.883271	0.0289932	0.342032	0.653035	0.35897
EGFR (Phospho-Tyr1092)	EGFR (Ab-1092)	1	1.44797	0.309702	1.69381	0.738141	1.28926	0.0888847	0.284968	0.44647	0.673115
EGFR (Phospho-Tyr1110)	EGFR (Ab-1110)	1	1.06034	0.121978	1.09741	0.194833	1.03444	0.207843	0.669816	0.666691	0.888163
EGFR (Phospho-Tyr1172)	EGFR (Ab-1172)	1	0.953168	0.0611732	0.792991	0.243443	0.912844	0.322684	0.523941	0.484697	0.322453
EGFR (Phospho-Tyr1197)	EGFR (Ab-1197)	1	0.902538	0.246714	0.978919	0.198249	1.14693	0.232132	0.730964	0.925022	0.0731902
EGFR (Phospho-Thr678)	EGFR (Ab-678)	1	0.988101	0.117636	1.04508	0.1401	0.941049	0.12023	0.928655	0.778153	0.657689
EGFR (Phospho-Thr693)	EGFR (Ab-693)	1	0.85708	0.207571	1.26985	0.392824	1.8302	0.431981	0.562256	0.563072	0.482671
EGFR (Phospho-Tyr869)	EGFR (Ab-869)	1	0.951464	0.0847646	1.13618	0.278636	0.793812	0.0744513	0.624707	0.673359	0.324887
eIF2A (Phospho-Ser51)	eIF2A (Ab-51)	1	1.08691	0.0949406	1.45636	0.129813	1.32697	0.304898	0.456616	0.072255	0.541109
eIF4E (Phospho-Ser209)	eIF4E (Ab-209)	1	1.14159	0.0356249	1.0265	0.105638	1.01455	0.0354599	0.0578654	0.825334	0.927176
eIF4G (Phospho-Ser1108)	eIF4G (Ab-1108)	1	1.35611	0.174923	1.29808	0.12826	1.47597	0.0910671	0.178713	0.145733	0.483218
Elk1 (Phospho-Ser383)	Elk1 (Ab-383)	1	1.50834	0.161725	1.17826	0.230027	1.49602	0.337205	0.0880536	0.519442	0.628226
Elk1 (Phospho-Ser389)	Elk1 (Ab-389)	1	0.959788	0.101043	0.938899	0.0975146	1.04322	0.234338	0.729114	0.594916	0.678084
Elk1 (Phospho-Thr417)	Elk1 (Ab-417)	1	0.965761	0.0337812	0.940585	0.0777018	0.96796	0.285701	0.417473	0.524383	0.915128
eNOS (Phospho-Ser1177)	eNOS (Ab-1177)	1	1.03745	0.343306	1.0972	0.0664971	0.98916	0.276637	0.923099	0.281304	0.716274
eNOS (Phospho-Thr495)	eNOS (Ab-495)	1	1.00671	0.0427192	1.22992	0.333234	1.34219	0.343304	0.889589	0.561517	0.537124
eNOS (Phospho-Ser615)	eNOS (Ab-615)	1	1.03597	0.306824	0.983078	0.190564	1.0493	0.167241	0.917383	0.937334	0.639474
EPB41 (Phospho-Tyr418/660)	EPB41 (Ab-418/660)	1	1.16452	0.22384	1.05886	0.181453	1.12145	0.248206	0.538836	0.776439	0.571037
EPHA2/3/4 (Phospho-Tyr588/596)	EPHA2/3/4 (Ab-588/596)	1	1.05549	0.18701	1.41814	0.216018	1.39578	0.213787	0.794654	0.192546	0.829045
EPHB1/2 (Phospho-Tyr594/604)	EPHB1/2 (Ab-594/604)	1	0.987661	0.0972357	1.21201	0.163515	1.06449	0.237726	0.91063	0.324214	0.241146
Ephrin B1 (Phospho-Tyr317)	Ephrin B1 (Ab-317)	1	0.995021	0.098023	0.982788	0.155687	1.03531	0.112723	0.964105	0.922064	0.578204
Ephrin B2 (Phospho-Tyr330)	Ephrin B2 (Ab-330)	1	0.892419	0.123638	0.92626	0.130705	0.853041	0.156902	0.47597	0.629467	0.15812
Epo-R (Phospho-Tyr368)	Epo-R (Ab-368)	1	0.895845	0.194992	0.86633	0.129933	0.888854	0.0959559	0.646661	0.411738	0.921085
ERK3 (Phospho-Ser189)	ERK3 (Ab-189)	1	0.894819	0.0627569	0.803819	0.0343463	0.795613	0.0728921	0.235727	0.0293101	0.910695
Estrogen Receptor-alpha (Phospho-Ser104)	Estrogen Receptor-alpha (Ab-104)	1	1.14006	0.169416	0.868712	0.229021	3.49159	2.23789	0.495334	0.624336	0.323067
Estrogen Receptor-alpha (Phospho-Ser106)	Estrogen Receptor-alpha (Ab-106)	1	1.16716	0.0964053	1.23356	0.390368	1.33374	0.116539	0.225067	0.610366	0.859068
Estrogen Receptor-alpha (Phospho-Ser118)	Estrogen Receptor-alpha (Ab-118)	1	1.06363	0.0795811	1.17337	0.224642	1.19611	0.399927	0.507826	0.520968	0.953297
Estrogen Receptor-alpha (Phospho-Ser167)	Estrogen Receptor-alpha (Ab-167)	1	1.11814	0.452946	1.31543	0.464352	1.37435	0.33636	0.818631	0.567032	0.694724
ETK (Phospho-Tyr40)	ETK (Ab-40)	1	1.55954	0.333673	1.22855	0.316728	1.16419	0.192952	0.235557	0.545501	0.904722
Ezrin (Phospho-Tyr353)	Ezrin (Ab-353)	1	1.56107	0.214762	1.63873	0.253849	1.97651	0.679045	0.120581	0.128255	0.610539
Ezrin (Phospho-Tyr478)	Ezrin (Ab-478)	1	1.15723	0.558918	1.0925	0.275849	1.51741	0.45368	0.804906	0.769278	0.433626
Ezrin (Phospho-Thr566)	Ezrin (Ab-566)	1	0.791944	0.202559	0.948831	0.370867	0.813892	0.191651	0.412345	0.902901	0.5674
FAK (Phospho-Tyr397)	FAK (Ab-397)	1	0.87609	0.276165	0.944703	0.144333	0.824559	0.192962	0.697589	0.738519	0.134892
FAK (Phospho-Tyr407)	FAK (Ab-407)	1	1.23177	0.481721	0.99254	0.325431	1.1921	0.254717	0.677925	0.983792	0.564403
FAK (Phospho-Tyr576)	FAK (Ab-576)	1	0.92476	0.245274	0.892508	0.168028	1.10492	0.192277	0.78802	0.58785	0.473411
FAK (Phospho-Tyr861)	FAK (Ab-861)	1	0.983417	0.175735	0.9711	0.0951612	0.844837	0.140819	0.933425	0.790043	0.152589
FAK (Phospho-Ser910)	FAK (Ab-910)	1	0.910075	0.160593	1.01429	0.21814	0.783299	0.122877	0.63186	0.953718	0.339059
FAK (Phospho-Tyr925)	FAK (Ab-925)	1	0.866509	0.085756	0.785098	0.198413	1.247	0.49444	0.259844	0.391966	0.29208
FAS (Phospho-Tyr291)	FAS (Ab-291)	1	0.893625	0.164957	1.13061	0.149354	0.862587	0.0554811	0.58511	0.474051	0.121592
FER (Phospho-Tyr402)	FER (Ab-402)	1	0.867678	0.107497	1.14592	0.258666	1.23196	0.257029	0.343461	0.629491	0.289926
FGFR1 (Phospho-Tyr154)	FGFR1 (Ab-154)	1	1.24774	0.208487	0.972155	0.0754044	1.0081	0.148365	0.356708	0.747354	0.807101
FGFR1 (Phospho-Tyr766)	FGFR1 (Ab-766)	1	1.19357	0.157643	1.36965	0.331262	1.04584	0.216927	0.344385	0.380563	0.116692
Filamin A (Phospho-Ser2152)	Filamin A (Ab-2152)	1	0.876164	0.144278	1.23475	0.307862	0.96059	0.389238	0.481161	0.525403	0.120044
FKHR (Phospho-Ser256)	FKHR (Ab-256)	1	0.947773	0.0715866	0.765559	0.196784	0.817514	0.145862	0.541533	0.355723	0.431635
FKHR (Phospho-Ser319)	FKHR (Ab-319)	1	0.965508	0.0699902	0.910035	0.0898023	0.838479	0.0927195	0.670939	0.421952	0.297491
FKHR/FOXO1A (Phospho-Ser329)	FKHR/FOXO1A (Ab-329)	1	0.983833	0.0108828	1.03976	0.0938947	0.974245	0.0279844	0.275711	0.713166	0.609657
FKHRL1/FOXO3A (Phospho-Ser253)	FKHRL1/FOXO3A (Ab-253)	1	0.827492	0.103208	1.08879	0.109713	1.05357	0.164829	0.236593	0.503303	0.826191
FLT3 (Phospho-Tyr599)	FLT3 (Ab-599)	1	0.836314	0.0516247	1.25756	0.224206	0.86158	0.052683	0.0867261	0.369506	0.165621
Fos (Phospho-Thr232)	Fos (Ab-232)	1	1.05244	0.0718248	0.800263	0.17943	0.774778	0.256958	0.541235	0.381489	0.910481
FosB (Phospho-Ser27)	FosB (Ab-27)	1	1.02982	0.270153	1.64147	0.381211	1.42736	0.58897	0.922194	0.234458	0.646503
FOXO1/3/4-pan (Phospho-Thr24/32)	FOXO1/3/4-pan (Ab-24/32)	1	1.20309	0.197332	1.11944	0.305176	1.20731	0.219055	0.411574	0.733272	0.689621
G3BP-1 (Phospho-Ser232)	G3BP-1 (Ab-232)	1	0.978275	0.070907	0.883197	0.205745	0.992307	0.182374	0.788263	0.627464	0.491264
Gab1 (Phospho-Tyr627)	Gab1 (Ab-627)	1	0.916536	0.189812	0.830957	0.195373	1.08238	0.216263	0.703091	0.478116	0.170201
Gab1 (Phospho-Tyr659)	Gab1 (Ab-659)	1	0.890841	0.0302012	1.13166	0.188661	0.868059	0.0718686	0.0687468	0.55748	0.255492
Gab2 (Phospho-Ser159)	Gab2 (Ab-159)	1	1.01996	0.113705	1.24357	0.176421	1.10289	0.500314	0.876807	0.301437	0.740448
GABA-RB (Phospho-Ser434)	GABA-RB (Ab-434)	1	0.963755	0.0611622	1.35483	0.435285	1.2971	0.459882	0.613527	0.500615	0.686777
GAP43 (Phospho-Ser41)	GAP43 (Ab-41)	1	0.830624	0.115195	1.88919	0.967064	2.02942	0.704606	0.279271	0.454915	0.646589
GATA1 (Phospho-Ser142)	GATA1 (Ab-142)	1	1.15456	0.0174359	1.08974	0.25069	0.959275	0.288047	0.0124885	0.754624	0.0875889
GATA1 (Phospho-Ser310)	GATA1 (Ab-310)	1	0.931131	0.0777063	0.766638	0.12186	0.674038	0.173396	0.468971	0.19558	0.513589
GluR1 (Phospho-Ser849)	GluR1 (Ab-849)	1	1.45536	0.1829	1.45413	0.466323	1.74386	0.623884	0.13049	0.432844	0.550772
GluR1 (Phospho-Ser863)	GluR1 (Ab-863)	1	1.15271	0.103921	1.38597	0.291888	1.2203	0.220636	0.279481	0.317026	0.765656
GluR2 (Phospho-Ser880)	GluR2 (Ab-880)	1	1.08877	0.109906	0.965961	0.257229	1.32163	0.436515	0.504065	0.906836	0.320879
GRB10/Growth factor receptor-bound protein 10 (Phospho-Tyr67)	GRB10/Growth factor receptor-bound protein 10 (Ab-67)	1	0.95411	0.103667	0.85483	0.0959453	1.02381	0.171835	0.70128	0.269435	0.196228
GRK1 (Phospho-Ser21)	GRK1 (Ab-21)	1	1.03957	0.165096	0.993181	0.17168	0.820108	0.0622133	0.832924	0.971926	0.526066
GRK2 (Phospho-Ser29)	GRK2 (Ab-29)	1	1.01514	0.0979922	1.47363	0.479559	1.47637	0.309802	0.891421	0.427441	0.994498
GSK3 alpha (Phospho-Ser21)	GSK3 alpha (Ab-21)	1	1.41818	0.18915	1.18109	0.32131	1.21002	0.032592	0.157603	0.629788	0.933109
GSK3 alpha/beta (Phospho-Tyr216/279)	GSK3 alpha/beta (Ab-216/279)	1	0.801507	0.114149	1.02056	0.155091	0.97231	0.0604048	0.224182	0.90669	0.687023
GSK3 beta (Phospho-Ser9)	GSK3 beta (Ab-9)	1	0.963719	0.0308199	0.996239	0.0799335	0.996445	0.12577	0.360234	0.966744	0.99713
GTPase activating protein (Phospho-Ser387)	GTPase activating protein (Ab-387)	1	1.39485	0.311296	1.61864	0.59162	1.79258	0.837818	0.332313	0.405469	0.751219
HDAC1 (Phospho-Ser421)	HDAC1 (Ab-421)	1	0.975561	0.0554815	1.04619	0.178155	1.00443	0.13568	0.702621	0.819656	0.652157
HDAC2 (Phospho-Ser394)	HDAC2 (Ab-394)	1	0.828505	0.0994846	0.802499	0.0950345	0.833885	0.149662	0.226879	0.173265	0.76868
HDAC3 (Phospho-Ser424)	HDAC3 (Ab-424)	1	1.27956	0.390464	1.24514	0.369832	1.42294	0.557293	0.548321	0.57561	0.831339
HDAC4 (Phospho-Ser632)	HDAC4 (Ab-632)	1	1.77539	0.914713	1.57892	0.606948	1.01567	0.148153	0.485881	0.440838	0.483405
HDAC5 (Phospho-Ser259)	HDAC5 (Ab-259)	1	0.743053	0.123626	0.770968	0.0729231	0.688513	0.0755411	0.173237	0.0881743	0.634286
HDAC5 (Phospho-Ser498)	HDAC5 (Ab-498)	1	0.964139	0.0943915	0.973354	0.105366	1.15531	0.259372	0.740557	0.823971	0.374922
HDAC6 (Phospho-Ser22)	HDAC6 (Ab-22)	1	0.935534	0.0727038	1.14191	0.185711	1.25941	0.149808	0.46879	0.524621	0.512153
HDAC8 (Phospho-Ser39)	HDAC8 (Ab-39)	1	0.899563	0.163069	0.848457	0.179178	0.808735	0.0920332	0.600707	0.486736	0.707305
HER2 (Phospho-Tyr1221/Tyr1222)	HER2 (Ab-1221/1222)	1	0.966794	0.115092	0.822011	0.117286	1.04934	0.108484	0.800106	0.268421	0.374819
HER2 (Phospho-Tyr1248)	HER2 (Ab-1248)	1	1.22801	0.164238	0.920514	0.109125	0.691326	0.0906885	0.299459	0.542112	0.256976
HER2 (Phospho-Thr686)	HER2 (Ab-686)	1	1.15916	0.136499	1.77486	0.60858	1.99499	0.510655	0.363837	0.330911	0.571277
HER2 (Phospho-Tyr877)	HER2 (Ab-877)	1	1.2054	0.246587	1.1074	0.160284	1.1055	0.244952	0.492484	0.571831	0.984342
HER3/ErbB3 (Phospho-Tyr1222)	HER3/ErbB3 (Ab-1222)	1	0.968238	0.204986	1.32871	0.351349	1.51865	0.522797	0.891087	0.448257	0.597219
HER3/ErbB3 (Phospho-Tyr1289)	HER3/ErbB3 (Ab-1289)	1	1.02223	0.130885	0.954526	0.126184	1.04044	0.0182348	0.880758	0.753066	0.517697
HER4/ErbB4 (Phospho-Tyr1284)	HER4/ErbB4 (Ab-1284)	1	0.945489	0.233751	0.980884	0.277433	1.01137	0.0615731	0.837298	0.951335	0.934622
Histone H2A.X (Phospho-Ser139)	Histone H2A.X (Ab-139)	1	1.01125	0.132621	1.84907	0.87988	1.6262	0.401688	0.940107	0.436364	0.687027
Histone H3.1 (Phospho-Ser10)	Histone H3.1 (Ab-10)	1	1.15681	0.309512	0.942499	0.171391	1.12933	0.220047	0.662742	0.769175	0.131029
HNF4 alpha (Phospho-Ser313)	HNF4 alpha (Ab-313)	1	0.91709	0.137322	0.646363	0.0464261	0.757653	0.138952	0.607362	0.0168018	0.467247
HRS (Phospho-Tyr334)	HRS (Ab-334)	1	0.963786	0.132013	0.695233	0.132632	0.851743	0.19153	0.809575	0.148368	0.50452
HSF1 (Phospho-Ser303)	HSF1 (Ab-303)	1	1.27624	0.172093	1.13474	0.0688903	1.17977	0.213581	0.249669	0.18965	0.836792
HSL (Phospho-Ser552/563)	HSL (Ab-552/563)	1	1.02971	0.152603	1.07403	0.309471	1.4643	0.42269	0.8636	0.833227	0.158527
HSL (Phospho-Ser554)	HSL (Ab-554)	1	0.749047	0.212609	0.969616	0.409496	1.25386	0.471298	0.359227	0.947606	0.293633
HSP27 (Phospho-Ser15)	HSP27 (Ab-15)	1	1.2613	0.0695798	1.12304	0.20346	1.46537	0.441513	0.0641566	0.606836	0.571235
HSP27 (Phospho-Ser78)	HSP27 (Ab-78)	1	0.76374	0.202127	0.837104	0.105389	1.05328	0.040174	0.362922	0.262216	0.241073
HSP27 (Phospho-Ser82)	HSP27 (Ab-82)	1	0.952875	0.0697338	0.769367	0.330761	0.818897	0.316396	0.568845	0.557779	0.159293
HSP90 co-chaperone Cdc37 (Phospho-Ser13)	HSP90 co-chaperone Cdc37 (Ab-13)	1	0.8318	0.0585705	0.728485	0.165685	1.02745	0.0907186	0.102883	0.242934	0.1083
HSP90B (Phospho-Ser226)	HSP90B (Ab-226)	1	1.7285	0.385938	1.31525	0.744666	1.83949	0.929361	0.199696	0.713225	0.145402
HSP90B (Phospho-Ser254)	HSP90B (Ab-254)	1	1.04393	0.124808	1.08617	0.0906137	0.981327	0.120867	0.758502	0.441995	0.645306
ICAM-1 (Phospho-Tyr512)	ICAM-1 (Ab-512)	1	1.247	0.159844	1.12774	0.0872439	0.976561	0.167942	0.262308	0.280742	0.289186
IGF1R (Phospho-Tyr1161)	IGF1R (Ab-1161)	1	0.941683	0.0367877	1.21944	0.34564	1.35916	0.210315	0.25379	0.590442	0.65784
IGF1R (Phospho-Tyr1165/1166)	IGF1R (Ab-1165/1166)	1	1.17378	0.0635491	1.46636	0.569038	1.60928	0.420686	0.111753	0.498599	0.697512
IGF2R (Phospho-Ser2409)	IGF2R (Ab-2409)	1	1.01959	0.177712	1.22737	0.230978	1.62834	0.347055	0.922296	0.428708	0.269412
IkB-alpha (Phospho-Ser32/36)	IkB-alpha (Ab-32/36)	1	1.07865	0.0690436	0.85972	0.0647048	1.04412	0.0354992	0.372688	0.162442	0.191151
IkB-alpha (Phospho-Tyr42)	IkB-alpha (Ab-42)	1	0.948079	0.166283	0.838788	0.182205	1.03814	0.0664751	0.784401	0.469613	0.505746
IkB-beta (Phospho-Thr19)	IkB-beta (Ab-19)	1	1.28839	0.193762	1.22141	0.301079	1.09852	0.292623	0.275063	0.538647	0.231601
IkB-epsilon (Phospho-Ser22)	IkB-epsilon (Ab-22)	1	1.02825	0.230387	1.06493	0.233554	0.897454	0.0613778	0.913629	0.807097	0.623115
IKK-alpha (Phospho-Thr23)	IKK-alpha (Ab-23)	1	1.02816	0.0355712	0.833348	0.0997663	0.775414	0.0622729	0.511554	0.236789	0.525407
IKK-alpha/beta (Phospho-Ser180/181)	IKK-alpha/beta (Ab-180/181)	1	1.03934	0.128015	1.14617	0.111574	1.13165	0.256009	0.787633	0.32042	0.97123
IKK-beta (Phospho-Tyr188)	IKK-beta (Ab-188)	1	1.19591	0.264982	1.29871	0.550863	1.62965	0.657821	0.536713	0.641979	0.0917075
IKK-beta (Phospho-Tyr199)	IKK-beta (Ab-199)	1	0.978522	0.0445225	1.70842	0.756142	1.64047	0.424589	0.677146	0.44772	0.860985
IKK-gamma (Phospho-Ser31)	IKK-gamma (Ab-31)	1	1.60026	0.362486	1.82056	0.412473	2.02904	0.769643	0.239572	0.184957	0.787834
IKK-gamma (Phospho-Ser85)	IKK-gamma (Ab-85)	1	0.99111	0.185455	1.16072	0.386077	1.2498	0.175238	0.966122	0.717621	0.716217
IL-10R-alpha (Phospho-Tyr496)	IL-10R-alpha (Ab-496)	1	1.18344	0.229269	1.15274	0.367081	0.95548	0.130915	0.507585	0.717739	0.595032
IL-13R/CD213a1 (Phospho-Tyr405)	IL-13R/CD213a1 (Ab-405)	1	1.91028	0.622881	1.87143	0.708801	1.11184	0.222056	0.281386	0.343914	0.37685
IL-2RA/CD25 (Phospho-Ser268)	IL-2RA/CD25 (Ab-268)	1	1.14061	0.183667	1.297	0.250343	1.39257	0.455747	0.52393	0.357305	0.71371
IL3RB (Phospho-Tyr593)	IL3RB (Ab-593)	1	1.09244	0.315803	1.04795	0.503773	1.47561	0.625405	0.797326	0.932851	0.149876
IL-4R/CD124 (Phospho-Tyr497)	IL-4R/CD124 (Ab-497)	1	1.55744	0.705383	0.829865	0.0833921	1.3628	0.476982	0.512191	0.178144	0.432738
Integrin beta-1 (Phospho-Thr788)	Integrin beta-1 (Ab-788)	1	2.04147	0.697425	2.35001	1.00668	2.60547	1.43296	0.273927	0.311912	0.6174
Integrin beta-3 (Phospho-Tyr773)	Integrin beta-3 (Ab-773)	1	0.870482	0.0610167	1.4025	0.692441	1.18267	0.48949	0.167788	0.619835	0.459233
Integrin beta-3 (Phospho-Tyr785)	Integrin beta-3 (Ab-785)	1	0.837117	0.0673077	1.13886	0.164032	0.78038	0.125221	0.136619	0.486388	0.0412596
Integrin beta-4 (Phospho-Tyr1510)	Integrin beta-4 (Ab-1510)	1	1.63849	0.452706	1.4581	0.27644	1.11566	0.123217	0.293855	0.239343	0.284588
Interferon-alpha/beta receptor alpha chain (Phospho-Tyr466)	Interferon-alpha/beta receptor alpha chain (Ab-466)	1	0.778444	0.20002	1.21198	0.271875	1.25669	0.126882	0.383384	0.517185	0.797571
Interferon-gamma receptor alpha chain precursor (Phospho-Tyr457)	Interferon-gamma receptor alpha chain precursor (Ab-457)	1	1.28925	0.357144	1.11856	0.224298	1.35264	0.25353	0.503038	0.649888	0.0278805
IR (Phospho-Tyr1361)	IR (Ab-1361)	1	1.56179	0.44268	2.43825	1.20782	2.90561	1.90731	0.332123	0.355909	0.677311
IRS-1 (Phospho-Ser307)	IRS-1 (Ab-307)	1	1.31626	0.205744	0.798378	0.0934689	1.05185	0.301264	0.264081	0.163706	0.348104
IRS-1 (Phospho-Ser312)	IRS-1 (Ab-312)	1	0.701925	0.303483	0.68882	0.0416277	0.681411	0.16629	0.42957	0.0174289	0.973985
IRS-1 (Phospho-Ser323)	IRS-1 (Ab-323)	1	1.21343	0.221551	1.07391	0.105617	0.903456	0.341635	0.437017	0.556496	0.688245
IRS-1 (Phospho-Ser636)	IRS-1 (Ab-636)	1	1.17228	0.192486	1.3136	0.271327	2.10381	0.884024	0.465224	0.36718	0.391406
IRS-1 (Phospho-Ser639)	IRS-1 (Ab-639)	1	0.94893	0.142663	1.55565	0.773923	2.49271	0.773754	0.754614	0.547315	0.351148
IRS-1 (Phospho-Ser794)	IRS-1 (Ab-794)	1	1.10326	0.0580196	1.27333	0.288345	1.40953	0.391535	0.217074	0.443218	0.558143
JAK1 (Phospho-Tyr1022)	JAK1 (Ab-1022)	1	0.931005	0.174348	1.06532	0.0960197	1.2178	0.141514	0.730526	0.566518	0.507266
JAK2 (Phospho-Tyr1007)	JAK2 (Ab-1007)	1	1.08799	0.0450463	1.31524	0.339692	1.35605	0.323761	0.190008	0.451364	0.848726
JAK2 (Phospho-Tyr221)	JAK2 (Ab-221)	1	0.981103	0.115744	0.915865	0.0106603	1.07503	0.215238	0.885315	0.0156775	0.523397
JNK1/2/3 (Phospho-Thr183/Tyr185)	JNK1/2/3 (Ab-183/185)	1	1.33516	0.185435	0.928854	0.134903	0.997721	0.171891	0.212433	0.650589	0.433698
JunB (Phospho-Ser259)	JunB (Ab-259)	1	1.1026	0.186867	0.736957	0.184748	0.653498	0.149851	0.638093	0.290509	0.586939
JunB (Phospho-Ser79)	JunB (Ab-79)	1	1.13781	0.293722	1.08313	0.308679	0.82023	0.282328	0.68512	0.812931	0.0711651
JunD (Phospho-Ser255)	JunD (Ab-255)	1	1.0924	0.0283944	0.978709	0.224037	0.714648	0.17566	0.0828627	0.932953	0.293007
Keratin 18 (Phospho-Ser33)	Keratin 18 (Ab-33)	1	0.854252	0.0845972	0.997943	0.148202	0.97321	0.194704	0.227058	0.990188	0.797594
Keratin 18 (Phospho-Ser52)	Keratin 18 (Ab-52)	1	0.839175	0.160218	0.767204	0.237383	0.841389	0.134255	0.421195	0.430159	0.616102
Keratin 8 (Phospho-Ser432)	Keratin 8 (Ab-432)	1	0.946644	0.152563	0.99667	0.211588	1.24629	0.272725	0.759934	0.988872	0.31775
Keratin 8 (Phospho-Ser73)	Keratin 8 (Ab-73)	1	0.798192	0.0859965	0.762821	0.135721	0.854947	0.122713	0.143506	0.222653	0.0225392
KIT (Phospho-Tyr721)	KIT (Ab-721)	1	1.42643	0.287239	1.60486	0.345237	1.14259	0.0669313	0.275943	0.221871	0.257213
KIT (Phospho-Tyr936)	KIT (Ab-936)	1	0.890456	0.125865	0.841968	0.0569	0.863308	0.0958445	0.475884	0.108873	0.855989
KSR (Phospho-Ser392)	KSR (Ab-392)	1	1.16958	0.222079	0.757596	0.291823	0.760612	0.191809	0.524882	0.493541	0.984375
Kv1.3/KCNA3 (Phospho-Tyr135)	Kv1.3/KCNA3 (Ab-135)	1	1.24197	0.203034	0.858843	0.193586	0.781355	0.185679	0.35559	0.541728	0.808474
Lamin A (Phospho-Ser22)	Lamin A (Ab-22)	1	1.3925	0.394815	1.44536	0.443403	1.28955	0.542294	0.424916	0.420957	0.668472
Lamin A/C (Phospho-Ser392)	Lamin A/C (Ab-392)	1	0.843242	0.101481	1.39363	0.246829	1.46251	0.389673	0.262425	0.251813	0.919689
LAT (Phospho-Tyr171)	LAT (Ab-171)	1	1.91091	0.970293	1.40513	0.336417	1.71128	0.602083	0.446937	0.35167	0.36965
LAT (Phospho-Tyr191)	LAT (Ab-191)	1	1.05279	0.280944	1.31979	0.453454	1.58131	0.335878	0.868296	0.55374	0.390188
LCK (Phospho-Tyr192)	LCK (Ab-192)	1	0.806604	0.0615002	0.774438	0.105544	0.787803	0.0471768	0.0879835	0.166056	0.840208
LCK (Phospho-Tyr393)	LCK (Ab-393)	1	0.927315	0.0587875	1.72487	0.968098	2.6494	1.00512	0.341807	0.532084	0.569525
LCK (Phospho-Tyr505)	LCK (Ab-505)	1	1.13121	0.106681	1.33826	0.379414	0.893025	0.428673	0.343776	0.466713	0.471834
LCK (Phospho-Ser59)	LCK (Ab-59)	1	1.13245	0.169362	0.945278	0.075268	0.937023	0.0790587	0.516065	0.542789	0.955042
LIMK1 (Phospho-Thr508)	LIMK1 (Ab-508)	1	0.849986	0.127781	0.922579	0.1113	1.05439	0.138654	0.361266	0.558634	0.304037
LKB1 (Phospho-Thr189)	LKB1 (Ab-189)	1	1.01069	0.108802	0.962096	0.226968	1.07414	0.270211	0.930681	0.882728	0.709914
LKB1 (Phospho-Ser428)	LKB1 (Ab-428)	1	1.02328	0.180891	1.12033	0.220807	0.973506	0.252107	0.909391	0.640422	0.0975788
LYN (Phospho-Tyr507)	LYN (Ab-507)	1	0.946384	0.0878473	1.11915	0.0339049	0.754534	0.158509	0.603753	0.0723042	0.17409
MAP3K7/TAK1 (Phospho-Thr184)	MAP3K7/TAK1 (Ab-184)	1	1.26866	0.286957	1.37011	0.366301	1.21704	0.205601	0.447984	0.418666	0.519403
MAP3K8/COT (Phospho-Thr290)	MAP3K8/COT (Ab-290)	1	0.9462	0.145234	0.709332	0.105507	1.07155	0.0587789	0.746609	0.110368	0.15673
MAPKAPK2 (Phospho-Ser272)	MAPKAPK2 (Ab-272)	1	1.65291	0.660872	0.865753	0.291099	0.65196	0.114582	0.427317	0.689969	0.413021
MARCKS (Phospho-Ser158)	MARCKS (Ab-158)	1	0.979785	0.163176	0.718972	0.192108	0.776583	0.269394	0.912735	0.281039	0.534213
MARCKS (Phospho-Ser163)	MARCKS (Ab-163)	1	0.989925	0.140074	1.00929	0.188827	0.897933	0.110408	0.949207	0.965222	0.319705
M-CSF Receptor (Phospho-Tyr561)	M-CSF Receptor (Ab-561)	1	1.10911	0.148513	1.02682	0.22249	1.15866	0.237553	0.539	0.915064	0.0421704
M-CSF Receptor (Phospho-Tyr809)	M-CSF Receptor (Ab-809)	1	1.09483	0.154474	1.18588	0.243501	0.987029	0.0290677	0.601808	0.525003	0.451664
MDM2 (Phospho-Ser166)	MDM2 (Ab-166)	1	0.901327	0.0867872	1.0801	0.209505	1.03893	0.375221	0.373431	0.739006	0.858042
MEF2A (Phospho-Thr312)	MEF2A (Ab-312)	1	0.896478	0.100599	1.08367	0.183949	1.14372	0.199576	0.411629	0.693807	0.720589
MEF2A (Phospho-Thr319)	MEF2A (Ab-319)	1	0.988081	0.0132828	1.36146	0.249355	1.7746	0.490759	0.464249	0.28422	0.560982
MEF2A (Phospho-Ser408)	MEF2A (Ab-408)	1	0.948901	0.196522	1.22963	0.304408	0.764976	0.0876776	0.819172	0.529354	0.313471
MEF2C (Phospho-Ser396)	MEF2C (Ab-396)	1	0.965476	0.20276	0.618358	0.0251194	0.694834	0.0863371	0.880463	0.0043042	0.338236
MEK1 (Phospho-Ser217)	MEK1 (Ab-217)	1	1.09127	0.156448	1.24961	0.305689	1.13986	0.175927	0.618637	0.499981	0.529407
MEK1 (Phospho-Ser221)	MEK1 (Ab-221)	1	0.859272	0.0869666	1.05653	0.426466	1.07871	0.275264	0.247031	0.906683	0.911139
MEK1 (Phospho-Thr286)	MEK1 (Ab-286)	1	1.50388	0.48987	1.70794	0.568757	1.05665	0.366436	0.411798	0.33931	0.266832
MEK1 (Phospho-Thr291)	MEK1 (Ab-291)	1	1.23307	0.206601	0.9242	0.127429	0.774646	0.0692517	0.3764	0.612286	0.126115
MEK1 (Phospho-Ser298)	MEK1 (Ab-298)	1	1.40495	0.244709	1.24125	0.334972	1.06699	0.210081	0.239792	0.546196	0.322553
MEK2 (Phospho-Thr394)	MEK2 (Ab-394)	1	1.56266	0.158589	1.13563	0.133784	1.60799	0.370026	0.0710775	0.417385	0.19895
Merlin (Phospho-Ser10)	Merlin (Ab-10)	1	1.32748	0.543948	0.506807	0.0826462	1.20682	0.145719	0.608308	0.0269509	0.0328906
Merlin (Phospho-Ser518)	Merlin (Ab-518)	1	0.965434	0.0733679	1.30952	0.289541	1.10774	0.178351	0.683934	0.396997	0.28206
Met (Phospho-Tyr1003)	Met (Ab-1003)	1	0.899595	0.146022	0.977275	0.173096	1.0395	0.235141	0.562739	0.907566	0.813982
Met (Phospho-Tyr1234)	Met (Ab-1234)	1	1.20489	0.135467	1.3039	0.37246	1.25442	0.431219	0.269568	0.500257	0.773328
Met (Phospho-Tyr1349)	Met (Ab-1349)	1	0.939201	0.0816115	0.856806	0.243074	1.00395	0.457847	0.533931	0.615474	0.61729
MITF (Phospho-Ser73)	MITF (Ab-73)	1	1.28503	0.216579	1.37957	0.381028	1.18133	0.344392	0.318759	0.424121	0.636424
MKK3/MAP2K3 (Phospho-Ser189)	MKK3/MAP2K3 (Ab-189)	1	1.02655	0.197982	0.708806	0.12161	1.00034	0.231067	0.905581	0.138961	0.307319
MKK3/MAP2K3 (Phospho-Thr222)	MKK3/MAP2K3 (Ab-222)	1	1.10366	0.0545177	1.07191	0.075951	1.07681	0.043245	0.197603	0.443671	0.899815
MKK4/SEK1 (Phospho-Ser257)	MKK4/SEK1 (Ab-257)	1	0.969332	0.0755649	1.22273	0.223804	1.20657	0.365127	0.724151	0.424499	0.93137
MKK4/SEK1 (Phospho-Thr261)	MKK4/SEK1 (Ab-261)	1	0.813117	0.0621182	0.971326	0.205088	1.15848	0.142137	0.0950009	0.901616	0.487181
MKK4/SEK1 (Phospho-Ser80)	MKK4/SEK1 (Ab-80)	1	0.918675	0.131511	1.02427	0.163819	1.13536	0.157975	0.599361	0.895795	0.628405
MKK6/MAP2K6 (Phospho-Ser207)	MKK6/MAP2K6 (Ab-207)	1	1.35483	0.404734	1.14011	0.29288	1.33841	0.357868	0.473104	0.67956	0.258129
MKK7/MAP2K7 (Phospho-Ser271)	MKK7/MAP2K7 (Ab-271)	1	0.811259	0.0925909	0.808193	0.101483	0.838603	0.155615	0.178372	0.199325	0.710128
MKP-1 (Phospho-Ser359)	MKP-1 (Ab-359)	1	1.17413	0.195793	1.02115	0.20564	1.22895	0.297184	0.467649	0.927473	0.299966
MKP-1/2 (Phospho-Ser296/318)	MKP-1/2 (Ab-296/318)	1	1.0587	0.124626	0.955903	0.115597	1.01314	0.0322094	0.684007	0.739569	0.735226
Mnk1 (Phospho-Thr385)	Mnk1 (Ab-385)	1	1.12566	0.484233	1.25334	0.346238	0.688774	0.0697284	0.819516	0.540475	0.227465
MSK1 (Phospho-Ser360)	MSK1 (Ab-360)	1	1.11003	0.0789874	1.19389	0.139943	1.02433	0.178554	0.298255	0.300185	0.213264
MSK1 (Phospho-Ser376)	MSK1 (Ab-376)	1	0.967019	0.162727	1.06194	0.0710434	1.16334	0.143195	0.858135	0.475236	0.636452
MSK1 (Phospho-Thr581)	MSK1 (Ab-581)	1	1.169	0.0218802	1.04061	0.289722	0.762263	0.182034	0.0163519	0.901365	0.131786
Mst1/Mst2 (Phospho-Thr183)	Mst1/Mst2 (Ab-183)	1	0.892846	0.105126	1.37006	0.64084	1.65118	0.7643	0.415296	0.621976	0.15054
mTOR (Phospho-Thr2446)	mTOR (Ab-2446)	1	1.02562	0.0470245	0.945278	0.0125987	0.961848	0.200089	0.640493	0.049132	0.937732
mTOR (Phospho-Ser2448)	mTOR (Ab-2448)	1	1.30196	0.0208493	0.903176	0.134356	0.83273	0.206657	0.0047337	0.545973	0.817248
mTOR (Phospho-Ser2481)	mTOR (Ab-2481)	1	0.822269	0.0813217	1.06332	0.10597	0.882284	0.169946	0.160438	0.610818	0.240764
Myc (Phospho-Thr358)	Myc (Ab-358)	1	0.957415	0.0637724	1.31975	0.409312	1.13107	0.140212	0.573023	0.516477	0.56686
Myc (Phospho-Ser373)	Myc (Ab-373)	1	1.24356	0.188489	1.04711	0.233178	0.884963	0.205973	0.325468	0.858573	0.349955
Myc (Phospho-Thr58)	Myc (Ab-58)	1	1.16253	0.156494	1.21371	0.174334	1.12604	0.32494	0.408088	0.345	0.803552
Myc (Phospho-Ser62)	Myc (Ab-62)	1	1.05879	0.230477	1.78326	0.734147	1.58069	0.413014	0.822507	0.397751	0.5953
Myosin regulatory light chain 2 (Phospho-Ser18)	Myosin regulatory light chain 2 (Ab-18)	1	0.992627	0.174519	1.17211	0.110158	1.05973	0.327122	0.970139	0.258603	0.697114
NFAT4 (Phospho-Ser165)	NFAT4 (Ab-165)	1	1.14172	0.23117	1.91082	0.571405	2.03139	1.02432	0.602266	0.251967	0.85965
NFkB-p100/p52 (Phospho-Ser865)	NFkB-p100/p52 (Ab-865)	1	0.880566	0.0651892	1.02395	0.0863242	1.20638	0.0775662	0.208399	0.807483	0.18707
NFkB-p100/p52 (Phospho-Ser869)	NFkB-p100/p52 (Ab-869)	1	1.28545	0.287825	1.51664	0.228895	1.17486	0.150958	0.425842	0.152597	0.441497
NFkB-p105/p50 (Phospho-Ser337)	NFkB-p105/p50 (Ab-337)	1	1.43559	0.266818	1.41283	0.47621	1.6325	0.250761	0.244158	0.477383	0.700921
NFkB-p105/p50 (Phospho-Ser893)	NFkB-p105/p50 (Ab-893)	1	1.22642	0.220499	1.02154	0.118363	0.815711	0.038224	0.412459	0.872353	0.265467
NFkB-p105/p50 (Phospho-Ser907)	NFkB-p105/p50 (Ab-907)	1	1.34171	0.266571	0.787466	0.180087	0.886585	0.2454	0.32841	0.359284	0.468447
NFkB-p105/p50 (Phospho-Ser927)	NFkB-p105/p50 (Ab-927)	1	0.78939	0.137898	0.856148	0.481454	0.760142	0.2158	0.266253	0.793289	0.752843
NFkB-p105/p50 (Phospho-Ser932)	NFkB-p105/p50 (Ab-932)	1	1.03844	0.142035	1.30213	0.30567	1.22123	0.341615	0.812019	0.427137	0.709056
NFkB-p65 (Phospho-Thr254)	NFkB-p65 (Ab-254)	1	0.987776	0.140843	1.42492	0.45296	1.55013	0.164909	0.938744	0.447221	0.768722
NFkB-p65 (Phospho-Ser276)	NFkB-p65 (Ab-276)	1	1.22335	0.0383732	1.31348	0.329079	1.34347	0.3408	0.0282714	0.441334	0.873611
NFkB-p65 (Phospho-Ser311)	NFkB-p65 (Ab-311)	1	1.28347	0.083722	1.10618	0.0828274	1.372	0.578089	0.0772548	0.328407	0.72359
NFkB-p65 (Phospho-Thr435)	NFkB-p65 (Ab-435)	1	1.63051	0.415883	1.11794	0.323259	1.97189	0.736265	0.268757	0.750201	0.315024
NFkB-p65 (Phospho-Ser468)	NFkB-p65 (Ab-468)	1	1.57775	0.343556	1.39885	0.0205556	1.47909	0.395387	0.234656	0.00264555	0.852427
NFkB-p65 (Phospho-Thr505)	NFkB-p65 (Ab-505)	1	1.24271	0.231032	1.58069	0.344289	1.55817	0.332786	0.403673	0.233723	0.720927
NFkB-p65 (Phospho-Ser529)	NFkB-p65 (Ab-529)	1	0.975183	0.0459184	2.03398	1.23762	1.09595	0.53804	0.643022	0.491366	0.314557
NFkB-p65 (Phospho-Ser536)	NFkB-p65 (Ab-536)	1	0.899624	0.0906591	0.851175	0.21896	0.969134	0.293563	0.383552	0.566819	0.644582
NMDAR1 (Phospho-Ser897)	NMDAR1 (Ab-897)	1	0.941216	0.0532656	0.870637	0.100895	0.752614	0.16101	0.384793	0.328331	0.269707
NMDAR2B (Phospho-Tyr1472)	NMDAR2B (Ab-1472)	1	1.08386	0.275721	1.21658	0.155064	1.11277	0.157069	0.78975	0.297311	0.187221
Opioid Receptor (Phospho-Ser375)	Opioid Receptor (Ab-375)	1	1.31454	0.459597	0.883976	0.21026	0.816001	0.138271	0.564391	0.636502	0.490374
p130Cas (Phospho-Tyr165)	p130Cas (Ab-165)	1	0.989972	0.0239894	1.12639	0.175016	1.04949	0.072823	0.716532	0.545212	0.76299
p130Cas (Phospho-Tyr410)	p130Cas (Ab-410)	1	0.737911	0.248172	0.956556	0.225712	0.887266	0.102722	0.401662	0.865142	0.847205
p21Cip1 (Phospho-Thr145)	p21Cip1 (Ab-145)	1	1.13035	0.101657	1.67102	0.736263	1.805	0.464434	0.328315	0.458297	0.758729
p27Kip1 (Phospho-Ser10)	p27Kip1 (Ab-10)	1	1.06021	0.17976	1.25706	0.312589	1.40576	0.411606	0.769538	0.49731	0.654313
p27Kip1 (Phospho-Thr187)	p27Kip1 (Ab-187)	1	1.0517	0.167276	1.01413	0.19997	1.44489	0.447163	0.786492	0.950092	0.2563
p38 MAPK (Phospho-Thr180)	p38 MAPK (Ab-180)	1	1.12594	0.0496249	1.2793	0.244888	1.40586	0.513666	0.126472	0.372237	0.781492
p38 MAPK (Phospho-Tyr182)	p38 MAPK (Ab-182)	1	0.969662	0.0112759	0.78563	0.0766457	1.16226	0.115662	0.114828	0.107594	0.122896
p38 MAPK (Phospho-Tyr322)	p38 MAPK (Ab-322)	1	1.18175	0.0866493	1.06963	0.0630668	0.970116	0.0448367	0.170851	0.384603	0.21842
p44/42 MAPK (Phospho-Thr202)	p44/42 MAPK (Ab-202)	1	1.05592	0.202924	0.943279	0.177556	0.868855	0.126372	0.808743	0.779662	0.303762
p44/42 MAPK (Phospho-Tyr204)	p44/42 MAPK (Ab-204)	1	1.02756	0.0977839	1.1885	0.309841	1.08452	0.139929	0.804582	0.604819	0.608953
p53 (Phospho-Ser15)	p53 (Ab-15)	1	0.886613	0.0557214	0.809533	0.0434412	0.871676	0.0493382	0.178837	0.0482829	0.527467
p53 (Phospho-Thr18)	p53 (Ab-18)	1	1.00719	0.0261529	1.04586	0.134335	1.50704	0.490211	0.809125	0.765365	0.340039
p53 (Phospho-Ser20)	p53 (Ab-20)	1	1.08028	0.126342	0.928782	0.101822	1.11367	0.240596	0.590157	0.556681	0.473182
p53 (Phospho-Ser315)	p53 (Ab-315)	1	1.06443	0.13466	0.967327	0.182113	0.83795	0.170384	0.679534	0.874145	0.334513
p53 (Phospho-Ser33)	p53 (Ab-33)	1	0.921446	0.0389148	0.824041	0.107236	0.873091	0.185829	0.180993	0.242517	0.752924
p53 (Phospho-Ser37)	p53 (Ab-37)	1	0.93989	0.0703493	1.15992	0.319457	1.03904	0.180081	0.482869	0.666321	0.725674
p53 (Phospho-Ser378)	p53 (Ab-378)	1	1.16747	0.282757	0.954421	0.311254	0.996101	0.41238	0.613712	0.897005	0.880974
p53 (Phospho-Ser392)	p53 (Ab-392)	1	1.188	0.299323	1.40202	0.360699	1.56042	0.23357	0.594112	0.381012	0.33992
p53 (Phospho-Ser46)	p53 (Ab-46)	1	1.21284	0.170253	0.996196	0.122601	0.826077	0.304554	0.337701	0.978068	0.459736
p53 (Phospho-Ser6)	p53 (Ab-6)	1	0.980757	0.0935533	0.794038	0.0494447	0.862528	0.204735	0.856072	0.0530849	0.777548
p53 (Phospho-Ser9)	p53 (Ab-9)	1	1.06864	0.277255	1.24107	0.368933	1.30273	0.139846	0.827561	0.580564	0.822572
P70S6K (Phospho-Thr229)	P70S6K (Ab-229)	1	1.03778	0.225575	1.37498	0.518663	1.46362	0.256096	0.882389	0.544808	0.81703
P70S6K (Phospho-Ser371)	P70S6K (Ab-371)	1	1.31298	0.384851	1.27152	0.458579	1.36887	0.282581	0.501494	0.613807	0.806468
P70S6K (Phospho-Ser411)	P70S6K (Ab-411)	1	0.964583	0.058303	0.855828	0.0968422	0.870369	0.165412	0.605329	0.274981	0.862066
P70S6K (Phospho-Ser418)	P70S6K (Ab-418)	1	1.10511	0.274087	1.13403	0.18834	1.30225	0.246771	0.738283	0.550503	0.290832
P70S6K (Phospho-Thr421)	P70S6K (Ab-421)	1	0.883762	0.0892932	1.12071	0.185715	1.02688	0.18276	0.322751	0.582405	0.227861
P70S6K (Phospho-Ser424)	P70S6K (Ab-424)	1	1.35561	0.339927	1.18788	0.260324	1.49348	0.0753053	0.405302	0.545431	0.395894
P70S6K-beta (Phospho-Ser423)	P70S6K-beta (Ab-423)	1	1.05593	0.0814297	0.682048	0.284423	0.585446	0.308166	0.56312	0.379877	0.732157
P73 (Phospho-Tyr99)	P73 (Ab-99)	1	0.974106	0.0744455	0.777759	0.173402	0.848245	0.173463	0.761169	0.328475	0.177633
P90RSK (Phospho-Thr359/Ser363)	P90RSK (Ab-359/363)	1	0.976349	0.238954	1.19349	0.384803	1.03246	0.403063	0.930184	0.664999	0.643997
P90RSK (Phospho-Ser380)	P90RSK (Ab-380)	1	0.939892	0.0339519	1.03527	0.0904551	1.24815	0.215283	0.218681	0.734212	0.336981
P90RSK (Phospho-Thr573)	P90RSK (Ab-573)	1	1.22089	0.350951	1.11231	0.30639	0.883548	0.429686	0.593394	0.749103	0.726833
P95/NBS1 (Phospho-Ser343)	P95/NBS1 (Ab-343)	1	1.01586	0.197221	0.795516	0.100492	0.754055	0.0339918	0.943238	0.178846	0.697033
PAK1 (Phospho-Ser204)	PAK1 (Ab-204)	1	1.07015	0.0857071	1.0817	0.167629	1.10526	0.1904	0.499083	0.674155	0.490625
PAK1 (Phospho-Thr212)	PAK1 (Ab-212)	1	1.02632	0.24839	1.04662	0.220117	1.00327	0.130256	0.925275	0.851891	0.773416
PAK1/2 (Phospho-Ser199)	PAK1/2 (Ab-199)	1	1.11467	0.177569	0.842993	0.13156	1.12072	0.0611155	0.58461	0.355071	0.28049
PAK1/2/3 (Phospho-Ser141)	PAK1/2/3 (Ab-141)	1	1.40394	0.195469	0.791768	0.116902	1.59301	0.696677	0.174743	0.216822	0.34245
PAK1/2/3 (Phospho-Thr423/402/421)	PAK1/2/3 (Ab-423/402/421)	1	1.24059	0.228128	1.06779	0.211277	1.10761	0.108128	0.402186	0.778739	0.910813
PAK2 (Phospho-Ser192)	PAK2 (Ab-192)	1	1.98739	0.559739	1.67253	0.602461	1.13134	0.191572	0.219778	0.380419	0.329861
PAK3 (Phospho-Ser154)	PAK3 (Ab-154)	1	0.857139	0.0738386	0.986945	0.190209	0.816636	0.156876	0.192676	0.951524	0.244964
Paxillin (Phospho-Tyr118)	Paxillin (Ab-118)	1	0.974265	0.0359132	1.29626	0.197473	1.21115	0.121691	0.54801	0.272338	0.416855
Paxillin (Phospho-Tyr31)	Paxillin (Ab-31)	1	0.782866	0.0593536	0.854644	0.0516475	0.890926	0.0656931	0.0672683	0.106466	0.772415
PDGFR alpha (Phospho-Tyr849)	PDGFR alpha (Ab-849)	1	1.1676	0.392191	1.01299	0.163875	1.56619	0.241908	0.710748	0.944051	0.209322
PDGFR beta (Phospho-Tyr1021)	PDGFR beta (Ab-1021)	1	1.03819	0.101404	1.40962	0.433888	1.37722	0.348935	0.742657	0.444791	0.814657
PDGFR beta (Phospho-Tyr740)	PDGFR beta (Ab-740)	1	1.654	1.01295	1.40744	0.397981	1.56976	0.580448	0.584696	0.413607	0.710694
PDGFR beta (Phospho-Tyr751)	PDGFR beta (Ab-751)	1	1.188	0.162509	2.65488	1.5431	1.50837	0.332841	0.366845	0.395761	0.443573
PDK1 (Phospho-Ser241)	PDK1 (Ab-241)	1	0.923733	0.176983	0.767619	0.219277	0.973067	0.175592	0.708519	0.400326	0.287506
PEA-15 (Phospho-Ser116)	PEA-15 (Ab-116)	1	1.13582	0.0819849	1.23004	0.234782	1.03253	0.0804555	0.239443	0.430497	0.339162
PECAM-1 (Phospho-Tyr713)	PECAM-1 (Ab-713)	1	0.920187	0.020352	1.64845	0.531592	1.44098	0.615561	0.0592978	0.346851	0.402687
PI3-kinase p85-subunit alpha/gamma (Phospho-Tyr467/Tyr199)	PI3-kinase p85-subunit alpha/gamma (Ab-467/199)	1	1.08566	0.0612321	1.31882	0.256211	1.3772	0.216064	0.296741	0.339421	0.570994
Pim-1 (Phospho-Tyr309)	Pim-1 (Ab-309)	1	1.64847	0.564457	2.04997	0.990509	2.71403	0.810266	0.369475	0.400229	0.200932
PKA CAT (Phospho-Thr197)	PKA CAT (Ab-197)	1	1.22769	0.128977	1.51378	0.287268	1.24749	0.326643	0.219546	0.215595	0.040943
PKC alpha (Phospho-Tyr657)	PKC alpha (Ab-657)	1	0.8291	0.182108	0.792586	0.0450749	0.754546	0.0708171	0.447078	0.044125	0.33229
PKC alpha/beta II (Phospho-Thr638)	PKC alpha/beta II (Ab-638)	1	1.08816	0.0528314	1.31422	0.10281	1.02935	0.237958	0.237099	0.0924496	0.254779
PKC beta/PKCB (Phospho-Ser661)	PKC beta/PKCB (Ab-661)	1	0.977655	0.115193	1.0347	0.116322	0.938317	0.170358	0.864108	0.793597	0.228597
PKC delta (Phospho-Thr505)	PKC delta (Ab-505)	1	1.06924	0.0372498	1.18663	0.0859184	0.845242	0.0718583	0.204165	0.161958	0.162746
PKC delta (Phospho-Ser645)	PKC delta (Ab-645)	1	0.928574	0.259021	1.0488	0.279671	0.852525	0.186082	0.808616	0.877535	0.528177
PKC epsilon (Phospho-Ser729)	PKC epsilon (Ab-729)	1	0.838247	0.106711	1.08899	0.0165094	0.72923	0.0354473	0.268814	0.0327348	0.00277659
PKC pan activation site (Phospho)	PKC pan activation site	1	0.897038	0.107336	1.34175	0.360044	1.14982	0.17776	0.438657	0.442709	0.550044
PKC theta (Phospho-Ser676)	PKC theta (Ab-676)	1	1.31055	0.198576	0.932321	0.117611	1.21158	0.314519	0.258294	0.623105	0.307282
PKC zeta (Phospho-Thr410)	PKC zeta (Ab-410)	1	0.994155	0.132436	0.760024	0.156128	0.80169	0.150563	0.968806	0.264101	0.874623
PKC zeta (Phospho-Thr560)	PKC zeta (Ab-560)	1	1.01084	0.0488352	0.939025	0.0855767	1.02244	0.206278	0.844935	0.550055	0.763099
PKD1/PKC mu (Phospho-Ser205)	PKD1/PKC mu (Ab-205)	1	1.32109	0.162783	1.10729	0.129325	1.34695	0.246783	0.187294	0.494015	0.404929
PKD1/PKC mu (Phospho-Tyr463)	PKD1/PKC mu (Ab-463)	1	1.14031	0.105392	1.4712	0.458965	1.36823	0.132558	0.314552	0.412521	0.795073
PKD1/PKC mu (Phospho-Ser910)	PKD1/PKC mu (Ab-910)	1	0.916677	0.0488749	1.31505	0.269	0.936052	0.152651	0.230345	0.362176	0.427055
PKD2 (Phospho-Ser876)	PKD2 (Ab-876)	1	0.945436	0.0839672	1.20459	0.315457	1.066	0.544545	0.582471	0.583141	0.609566
PKR (Phospho-Thr446)	PKR (Ab-446)	1	1.1477	0.261247	1.05678	0.30774	0.965461	0.305397	0.628783	0.870642	0.40462
PKR (Phospho-Thr451)	PKR (Ab-451)	1	0.849965	0.242476	1.90088	0.874998	1.30326	0.352107	0.599158	0.411433	0.579675
PLC beta3 (Phospho-Ser1105)	PLC beta3 (Ab-1105)	1	1.19148	0.0631386	1.24169	0.137704	0.8477	0.124346	0.0936982	0.221319	0.225887
PLC beta3 (Phospho-Ser537)	PLC beta3 (Ab-537)	1	0.906967	0.0159948	1.25408	0.224207	1.147	0.123345	0.0283095	0.374683	0.434575
PLCG1 (Phospho-Tyr771)	PLCG1 (Ab-771)	1	0.79972	0.0781287	1.01767	0.166747	1.18035	0.236084	0.124407	0.925258	0.490422
PLCG1 (Phospho-Tyr783)	PLCG1 (Ab-783)	1	0.960562	0.059919	1.60526	0.41896	1.01526	0.35906	0.578054	0.285398	0.0499366
PLCG2 (Phospho-Tyr1217)	PLCG2 (Ab-1217)	1	1.08153	0.0666707	1.46479	0.493603	1.36701	0.371366	0.34594	0.445779	0.509578
PLCG2 (Phospho-Tyr753)	PLCG2 (Ab-753)	1	1.12743	0.14963	0.862283	0.247657	0.682882	0.12409	0.48412	0.634066	0.670347
PLD1 (Phospho-Ser561)	PLD1 (Ab-561)	1	1.01649	0.0570339	1.02273	0.0886962	1.3276	0.316456	0.799715	0.821726	0.431006
PLK1 (Phospho-Thr210)	PLK1 (Ab-210)	1	0.971177	0.200742	2.19374	0.806908	2.73786	0.321539	0.898991	0.277147	0.612933
PP1 alpha (Phospho-Thr320)	PP1 alpha (Ab-320)	1	1.08733	0.0152388	1.16784	0.237444	1.16638	0.25803	0.0291232	0.552916	0.980787
PP2A-alpha (Phospho-Tyr307)	PP2A-alpha (Ab-307)	1	1.44358	0.186321	1.85273	0.410915	1.86987	0.579562	0.14025	0.173644	0.969767
PPAR-BP (Phospho-Thr1457)	PPAR-BP (Ab-1457)	1	0.978431	0.105791	0.858722	0.105464	1.05885	0.279688	0.857307	0.312308	0.385945
PPAR-gamma (Phospho-Ser112)	PPAR-gamma (Ab-112)	1	1.18295	0.0533766	1.78817	0.396995	1.61156	0.229926	0.0755973	0.185514	0.517023
Progesterone Receptor (Phospho-Ser190)	Progesterone Receptor (Ab-190)	1	1.24561	0.0779698	1.02737	0.13617	0.883839	0.132	0.0877164	0.859306	0.517474
PTEN (Phospho-Ser370)	PTEN (Ab-370)	1	1.10134	0.119484	1.37644	0.187761	1.42078	0.0721887	0.485658	0.182843	0.82059
PTEN (Phospho-Ser380)	PTEN (Ab-380)	1	1.11953	0.169643	1.01002	0.26255	1.24868	0.126094	0.554048	0.973016	0.39032
PTEN (Phospho-Ser380/Thr382/Thr383)	PTEN (Ab-380/382/383)	1	1.15151	0.0180883	0.818655	0.152832	0.855949	0.143456	0.0139564	0.357243	0.576612
Pyk2 (Phospho-Tyr402)	Pyk2 (Ab-402)	1	1.19458	0.176669	1.19114	0.275988	1.25869	0.32314	0.385562	0.560189	0.785469
Pyk2 (Phospho-Tyr580)	Pyk2 (Ab-580)	1	1.34508	0.155276	2.88625	1.5514	0.914838	0.328331	0.156338	0.348081	0.248609
Pyk2 (Phospho-Tyr881)	Pyk2 (Ab-881)	1	0.941263	0.299745	2.77876	1.53948	2.97844	1.12144	0.86275	0.367304	0.814546
Rac1/cdc42 (Phospho-Ser71)	Rac1/cdc42 (Ab-71)	1	1.01257	0.302681	0.983599	0.250589	1.33776	0.379647	0.97065	0.953769	0.252623
Raf1 (Phospho-Ser259)	Raf1 (Ab-259)	1	1.25022	0.23935	0.598979	0.0315018	1.0255	0.0468924	0.405559	0.0061142	0.0162575
Raf1 (Phospho-Ser289)	Raf1 (Ab-289)	1	0.974773	0.239239	0.829433	0.165118	1.23669	0.34055	0.925645	0.410157	0.271856
Raf1 (Phospho-Ser296)	Raf1 (Ab-296)	1	1.38498	0.0956767	1.11511	0.0123575	1.3273	0.285523	0.0565723	0.0113295	0.549605
Raf1 (Phospho-Ser338)	Raf1 (Ab-338)	1	1.08681	0.101164	1.07474	0.267999	0.895266	0.176932	0.481242	0.806519	0.505291
Raf1 (Phospho-Tyr341)	Raf1 (Ab-341)	1	0.952111	0.103607	1.68556	0.724087	1.67124	0.754452	0.689333	0.443682	0.907184
Raf1 (Phospho-Ser43)	Raf1 (Ab-43)	1	1.03247	0.277705	6.81308	4.37042	3.73	1.3616	0.917613	0.314889	0.421367
Raf1 (Phospho-Ser621)	Raf1 (Ab-621)	1	1.25842	0.22544	1.34099	0.328191	1.1881	0.332286	0.370323	0.407925	0.159669
Ras-GRF1 (Phospho-Ser916)	Ras-GRF1 (Ab-916)	1	0.717243	0.218578	1.62537	0.380509	1.1838	0.390249	0.325054	0.241995	0.0250984
Rb (Phospho-Ser608)	Rb (Ab-608)	1	1.05751	0.131283	1.16755	0.0441567	1.08157	0.114901	0.704136	0.0629677	0.486184
Rb (Phospho-Ser780)	Rb (Ab-780)	1	1.31825	0.272707	1.28458	0.0698171	1.04329	0.0575118	0.363532	0.0552469	0.0596853
Rb (Phospho-Ser795)	Rb (Ab-795)	1	1.09477	0.483027	1.4538	0.671461	0.866246	0.40488	0.862588	0.568818	0.175064
Rb (Phospho-Ser807)	Rb (Ab-807)	1	1.12421	0.218451	1.04449	0.136861	0.990248	0.192089	0.626974	0.776003	0.742443
Rb (Phospho-Ser811)	Rb (Ab-811)	1	0.772771	0.114214	1.8918	1.10659	2.05353	0.945562	0.184938	0.504889	0.621047
Rel (Phospho-Ser503)	Rel (Ab-503)	1	0.543046	0.0526961	0.537199	0.212284	0.566093	0.0537143	0.0130392	0.161055	0.887503
RelB (Phospho-Ser552)	RelB (Ab-552)	1	1.03379	0.0607003	1.02211	0.111252	1.08476	0.154432	0.633719	0.860822	0.509791
Ret (Phospho-Tyr905)	Ret (Ab-905)	1	1.00043	0.105191	0.932378	0.213753	0.942362	0.0890702	0.997113	0.781698	0.972428
Rho/Rac guanine nucleotide exchange factor 2 (Phospho-Ser885)	Rho/Rac guanine nucleotide exchange factor 2 (Ab-885)	1	0.897828	0.0108017	0.95733	0.018274	1.24343	0.255841	0.010993	0.144648	0.396624
RSK1/2/3/4 (Phospho-Ser221/227/218/232)	RSK1/2/3/4 (Ab-221/227/218/232)	1	1.06127	0.261379	0.921655	0.0234079	0.979873	0.104829	0.836485	0.0788556	0.604673
RyR2 (Phospho-Ser2808)	RyR2 (Ab-2808)	1	1.01022	0.129265	1.06082	0.0614422	1.13553	0.231947	0.944196	0.426537	0.789191
S6 Ribosomal Protein (Phospho-Ser235)	S6 Ribosomal Protein (Ab-235)	1	1.27054	0.225583	0.957243	0.0202295	1.23789	0.453304	0.353225	0.168887	0.596964
SAPK/JNK (Phospho-Thr183)	SAPK/JNK (Ab-183)	1	1.24591	0.205451	2.62498	1.69363	2.8707	1.87484	0.353963	0.438572	0.358831
SAPK/JNK (Phospho-Tyr185)	SAPK/JNK (Ab-185)	1	1.03602	0.129115	0.886177	0.131543	1.28918	0.173473	0.806479	0.478088	0.139002
Shc (Phospho-Tyr349)	Shc (Ab-349)	1	1.18144	0.106065	1.11934	0.208295	1.06772	0.416284	0.229273	0.624526	0.828498
Shc (Phospho-Tyr427)	Shc (Ab-427)	1	1.0377	0.121214	1.36537	0.2088	1.5368	0.177773	0.78519	0.222249	0.644767
SHP-2 (Phospho-Tyr542)	SHP-2 (Ab-542)	1	0.828851	0.0379263	1.41053	0.599627	1.02993	0.0531401	0.0457615	0.564261	0.600237
SHP-2 (Phospho-Tyr580)	SHP-2 (Ab-580)	1	1.03967	0.129812	1.09703	0.215828	1.14305	0.039074	0.788802	0.697048	0.871305
SLP-76 (Phospho-Tyr128)	SLP-76 (Ab-128)	1	1.11864	0.0775134	1.07504	0.0907499	0.894216	0.0466477	0.265518	0.49524	0.0915257
Smad1 (Phospho-Ser187)	Smad1 (Ab-187)	1	1.30097	0.179075	1.12978	0.251279	1.03287	0.103479	0.234844	0.656965	0.757818
Smad1 (Phospho-Ser465)	Smad1 (Ab-465)	1	0.984671	0.148709	0.953278	0.0886382	1.55121	0.199479	0.927305	0.650745	0.170066
Smad2 (Phospho-Thr220)	Smad2 (Ab-220)	1	0.912855	0.0597831	1.04146	0.305287	1.33863	0.344281	0.282271	0.904403	0.647357
Smad2 (Phospho-Ser250)	Smad2 (Ab-250)	1	1.05189	0.235242	1.44129	0.497588	1.52436	0.442263	0.845877	0.468724	0.570372
Smad2 (Phospho-Ser467)	Smad2 (Ab-467)	1	1.02134	0.176858	1.32549	0.256022	1.54103	0.159489	0.914969	0.331461	0.58328
Smad2/3 (Phospho-Thr8)	Smad2/3 (Ab-8)	1	1.01938	0.126695	1.18006	0.133625	1.00923	0.150241	0.892476	0.310177	0.388278
Smad3 (Phospho-Thr179)	Smad3 (Ab-179)	1	0.873022	0.205792	1.75998	0.542653	1.68194	0.392446	0.600104	0.296349	0.720308
Smad3 (Phospho-Ser204)	Smad3 (Ab-204)	1	0.999156	0.251995	1.0708	0.297013	1.80568	0.773953	0.997631	0.833789	0.281179
Smad3 (Phospho-Ser213)	Smad3 (Ab-213)	1	0.889471	0.134834	0.885241	0.0786452	0.956226	0.145719	0.498512	0.28191	0.619705
Smad3 (Phospho-Ser425)	Smad3 (Ab-425)	1	1.16949	0.119378	1.16595	0.344836	1.35788	0.259163	0.291508	0.677859	0.404045
SMC1 (Phospho-Ser957)	SMC1 (Ab-957)	1	1.05079	0.111938	0.851242	0.146149	1.49747	0.450959	0.694516	0.415838	0.384711
SP1 (Phospho-Thr739)	SP1 (Ab-739)	1	1.09419	0.0847139	0.900031	0.201519	1.48628	0.411806	0.381948	0.668995	0.130559
Src (Phospho-Tyr418)	Src (Ab-418)	1	1.20303	0.360184	0.988814	0.417704	1.12178	0.421194	0.629745	0.981068	0.372403
Src (Phospho-Tyr529)	Src (Ab-529)	1	0.729757	0.0613547	0.648796	0.0552334	1.08649	0.223735	0.0478738	0.0238521	0.238262
Src (Phospho-Ser75)	Src (Ab-75)	1	1.31513	0.147509	1.26486	0.143222	1.11733	0.223477	0.166153	0.205646	0.293267
SREBP-1 (Phospho-Ser439)	SREBP-1 (Ab-439)	1	1.05329	0.0834817	0.961302	0.183377	0.948204	0.247464	0.588602	0.852413	0.90463
SRF (Phospho-Ser77)	SRF (Ab-77)	1	1.09607	0.0642479	1.02108	0.230634	0.860588	0.168386	0.27346	0.935501	0.725274
SRF (Phospho-Ser99)	SRF (Ab-99)	1	0.763815	0.0839842	1.20866	0.349593	1.1245	0.267147	0.106603	0.611166	0.704551
STAM2 (Phospho-Tyr192)	STAM2 (Ab-192)	1	1.41177	0.277247	1.63068	0.522083	1.78337	0.937751	0.275795	0.350501	0.877489
STAT1 (Phospho-Tyr701)	STAT1 (Ab-701)	1	0.979539	0.00641066	1.33783	0.476653	1.22961	0.0812634	0.0857268	0.55195	0.814064
STAT1 (Phospho-Ser727)	STAT1 (Ab-727)	1	1.0719	0.15932	0.952597	0.192413	0.90025	0.127381	0.695983	0.82838	0.872492
STAT2 (Phospho-Tyr690)	STAT2 (Ab-690)	1	1.03963	0.191058	1.23216	0.213474	1.03128	0.102547	0.854866	0.390404	0.318139
STAT3 (Phospho-Tyr705)	STAT3 (Ab-705)	1	1.05189	0.0358363	1.38072	0.132303	1.4293	0.127427	0.284616	0.102527	0.868466
STAT3 (Phospho-Ser727)	STAT3 (Ab-727)	1	0.855311	0.162263	0.832755	0.178879	0.903605	0.107764	0.466644	0.448509	0.50187
STAT4 (Phospho-Tyr693)	STAT4 (Ab-693)	1	0.921153	0.230848	0.855699	0.043131	0.737603	0.0734145	0.765234	0.0789094	0.0632853
STAT5A (Phospho-Tyr694)	STAT5A (Ab-694)	1	0.967437	0.104951	1.05546	0.0732262	1.09932	0.165286	0.785705	0.52792	0.682677
STAT5A (Phospho-Ser780)	STAT5A (Ab-780)	1	1.07077	0.108214	1.18077	0.253901	1.42498	0.11768	0.580261	0.550331	0.238476
STAT5B (Phospho-Ser731)	STAT5B (Ab-731)	1	0.982662	0.0872994	1.3847	0.327657	0.889264	0.0905599	0.860934	0.361237	0.172414
STAT6 (Phospho-Tyr641)	STAT6 (Ab-641)	1	1.03847	0.0331462	1.13419	0.236486	1.11855	0.200238	0.3656	0.627623	0.909289
STAT6 (Phospho-Thr645)	STAT6 (Ab-645)	1	1.07043	0.182399	1.11483	0.35104	1.40277	0.254015	0.736612	0.774648	0.164952
Stathmin 1 (Phospho-Ser15)	Stathmin 1 (Ab-15)	1	1.0757	0.129999	0.95348	0.168926	0.736461	0.048537	0.619263	0.808864	0.254154
Stathmin 1 (Phospho-Ser24)	Stathmin 1 (Ab-24)	1	1.00691	0.0683186	1.06381	0.333649	0.759734	0.137116	0.928675	0.86598	0.584535
Stathmin 1 (Phospho-Ser37)	Stathmin 1 (Ab-37)	1	1.04859	0.257697	0.883863	0.0442765	0.915158	0.172632	0.867847	0.119786	0.835072
Survivin (Phospho-Thr117)	Survivin (Ab-117)	1	1.0204	0.0639039	0.955195	0.056297	0.946227	0.0760397	0.779804	0.509561	0.952045
SYK (Phospho-Tyr348)	SYK (Ab-348)	1	1.06658	0.0893585	0.967376	0.230873	0.941123	0.160953	0.533889	0.900574	0.940795
SYK (Phospho-Tyr525)	SYK (Ab-525)	1	0.843881	0.16717	0.75808	0.249237	0.731008	0.0303847	0.448945	0.434116	0.919203
Synapsin (Phospho-Ser62)	Synapsin (Ab-62)	1	1.2646	0.208197	1.2837	0.242886	1.49856	0.448988	0.331575	0.363196	0.544227
Synapsin (Phospho-Ser9)	Synapsin (Ab-9)	1	1.03527	0.0551541	1.77828	0.586868	1.97761	0.621109	0.587956	0.315966	0.323523
Synaptotagmin (Phospho-Thr202)	Synaptotagmin (Ab-202)	1	0.90757	0.111388	1.1382	0.0686816	1.05529	0.137994	0.493926	0.181861	0.505276
Synaptotagmin (Phospho-Ser309)	Synaptotagmin (Ab-309)	1	0.900338	0.091369	0.803514	0.112264	0.817579	0.0641735	0.389268	0.222183	0.83222
Synuclein alpha (Phospho-Tyr125)	Synuclein alpha (Ab-125)	1	1.01892	0.097285	1.22836	0.774532	1.69048	0.81238	0.863787	0.795911	0.762552
Synuclein alpha (Phospho-Tyr133)	Synuclein alpha (Ab-133)	1	0.652205	0.128127	0.803067	0.098457	1.11897	0.198297	0.113144	0.183478	0.328184
Tau (Phospho-Thr181)	Tau (Ab-181)	1	1.00695	0.064454	1.21872	0.344544	1.09624	0.259727	0.923944	0.59049	0.289882
Tau (Phospho-Thr205)	Tau (Ab-205)	1	1.032	0.16874	1.59036	0.154292	2.39795	0.782827	0.86708	0.0620191	0.38402
Tau (Phospho-Thr212)	Tau (Ab-212)	1	0.931758	0.100184	0.858672	0.180539	0.721931	0.117593	0.566057	0.515713	0.340045
Tau (Phospho-Ser214)	Tau (Ab-214)	1	0.957212	0.131841	0.862839	0.364192	1.03892	0.282836	0.776328	0.74266	0.223062
Tau (Phospho-Thr231)	Tau (Ab-231)	1	1.13643	0.0376621	1.43463	0.38314	1.36692	0.206177	0.068471	0.374291	0.918978
Tau (Phospho-Ser235)	Tau (Ab-235)	1	1.07757	0.141138	0.875	0.177205	0.638825	0.125134	0.637753	0.553654	0.149659
Tau (Phospho-Ser262)	Tau (Ab-262)	1	0.965084	0.0484214	0.93966	0.0589809	0.948265	0.184374	0.545754	0.413882	0.964452
Tau (Phospho-Ser356)	Tau (Ab-356)	1	0.71891	0.0988491	1.3314	0.223403	0.681484	0.146616	0.104617	0.276214	0.130933
Tau (Phospho-Ser396)	Tau (Ab-396)	1	1.29234	0.213334	1.18864	0.153297	1.10498	0.238031	0.304122	0.343579	0.464163
Tau (Phospho-Ser404)	Tau (Ab-404)	1	1.07778	0.0620691	1.41085	0.306175	1.30352	0.0640992	0.336789	0.311685	0.710218
Tau (Phospho-Ser422)	Tau (Ab-422)	1	1.03926	0.0320733	0.971906	0.0717673	1.11267	0.100417	0.345585	0.733227	0.139257
TIF-IA (Phospho-Ser649)	TIF-IA (Ab-649)	1	1.18716	0.198523	1.11837	0.240199	1.14936	0.20687	0.445327	0.67095	0.872206
TOP2A/DNA topoisomerase II (Phospho-Ser1106)	TOP2A/DNA topoisomerase II (Ab-1106)	1	1.08266	0.169329	1.34892	0.221499	1.0779	0.252955	0.673694	0.255882	0.260418
Trk B (Phospho-Tyr515)	Trk B (Ab-515)	1	0.861553	0.200301	1.18553	0.214634	1.1843	0.115824	0.560892	0.478474	0.99307
Tuberin/TSC2 (Phospho-Thr1462)	Tuberin/TSC2 (Ab-1462)	1	0.984016	0.136463	1.2014	0.261313	1.18784	0.200712	0.917459	0.521473	0.919264
Tuberin/TSC2 (Phospho-Ser939)	Tuberin/TSC2 (Ab-939)	1	1.8173	1.00375	1.6101	0.630429	1.85867	0.58083	0.501036	0.435265	0.526126
TYK2 (Phospho-Tyr1054)	TYK2 (Ab-1054)	1	1.14142	0.0656919	1.4278	0.411476	1.62889	0.543648	0.164211	0.407678	0.716525
Tyrosine Hydroxylase (Phospho-Ser19)	Tyrosine Hydroxylase (Ab-19)	1	1.07079	0.0428653	0.84798	0.220441	0.926756	0.189234	0.240426	0.561701	0.673614
Tyrosine Hydroxylase (Phospho-Ser31)	Tyrosine Hydroxylase (Ab-31)	1	0.918668	0.099287	1.1125	0.352701	1.02016	0.174807	0.498779	0.779989	0.673208
Tyrosine Hydroxylase (Phospho-Ser40)	Tyrosine Hydroxylase (Ab-40)	1	0.962067	0.137199	1.74706	0.649631	1.7044	0.0930822	0.808133	0.3691	0.945994
Tyrosine Hydroxylase (Phospho-Ser8)	Tyrosine Hydroxylase (Ab-8)	1	1.04079	0.114982	0.765757	0.195665	0.97907	0.127272	0.756697	0.353894	0.1693
VASP (Phospho-Ser157)	VASP (Ab-157)	1	1.06508	0.118607	2.0732	0.580646	2.20299	0.544443	0.638258	0.205812	0.894107
VASP (Phospho-Ser238)	VASP (Ab-238)	1	1.59686	0.283934	1.57208	0.181371	1.20271	0.413482	0.170291	0.0875195	0.589004
VAV1 (Phospho-Tyr174)	VAV1 (Ab-174)	1	1.74724	0.383341	1.46453	0.250037	1.54147	0.331181	0.190582	0.204301	0.892304
VAV2 (Phospho-Tyr142)	VAV2 (Ab-142)	1	0.93925	0.231752	0.874049	0.137091	1.10914	0.373133	0.817748	0.455219	0.563084
VEGFR1 (Phospho-Tyr1333)	VEGFR1 (Ab-1333)	1	1.33321	0.382404	0.949163	0.120828	1.37509	0.386681	0.475435	0.714847	0.262972
VEGFR2 (Phospho-Tyr1054)	VEGFR2 (Ab-1054)	1	1.26916	0.331502	0.884186	0.129545	1.1625	0.302875	0.502096	0.465659	0.249713
VEGFR2 (Phospho-Tyr1059)	VEGFR2 (Ab-1059)	1	0.950257	0.171159	1.02258	0.0321978	1.30987	0.573158	0.798705	0.555668	0.676618
VEGFR2 (Phospho-Tyr1175)	VEGFR2 (Ab-1175)	1	1.27653	0.0265823	1.28759	0.10932	1.05371	0.254533	0.00911424	0.119205	0.566143
VEGFR2 (Phospho-Tyr1214)	VEGFR2 (Ab-1214)	1	1.17209	0.14144	1.18205	0.474394	1.06924	0.404681	0.347815	0.738111	0.278712
VEGFR2 (Phospho-Tyr951)	VEGFR2 (Ab-951)	1	1.25177	0.0932388	1.03709	0.205574	1.04476	0.0775938	0.11414	0.87344	0.979303
Vinculin (Phospho-Tyr821)	Vinculin (Ab-821)	1	1.30203	0.401483	1.96893	0.449717	1.60998	0.736046	0.530369	0.164005	0.519141
WASP (Phospho-Tyr290)	WASP (Ab-290)	1	1.48433	0.460712	1.82602	1.25028	1.34277	0.286167	0.403418	0.576747	0.670128
WAVE1 (Phospho-Tyr125)	WAVE1 (Ab-125)	1	1.15084	0.175846	1.47932	0.435123	1.14115	0.313738	0.481387	0.385493	0.137787
WEE1 (Phospho-Ser53)	WEE1 (Ab-53)	1	0.903502	0.14109	0.99645	0.154748	1.08594	0.179666	0.564618	0.983781	0.599268
XIAP (Phospho-Ser87)	XIAP (Ab-87)	1	1.02827	0.250949	1.62728	0.580487	1.20865	0.36901	0.920598	0.392851	0.422645
Zap-70 (Phospho-Tyr292)	Zap-70 (Ab-292)	1	1.31413	0.217218	1.22195	0.148783	1.15549	0.152921	0.285046	0.274276	0.797511
Zap-70 (Phospho-Tyr319)	Zap-70 (Ab-319)	1	1.05386	0.195841	1.10884	0.218512	1.28027	0.0487357	0.809096	0.667782	0.425954
Zap-70 (Phospho-Tyr493)	Zap-70 (Ab-493)	1	1.0168	0.0711332	0.97628	0.154395	1.07838	0.245341	0.835259	0.892002	0.465865
